# Supplementary material for: Sex‐specific natural selection on SNPs in Silene latifolia
Source: Evol Lett. 2022 May 27;6(4):308–18. doi: 10.1002/evl3.283 (PMC9346077; doi:10.1002/evl3.283)
Supplement: Supplementary file 3 — Supplementary material [file EVL3-6-308-s003.gz]

Archive with 31 entries (30 files):
- Supplemental_File_1
- Supplemental_File_1/Analyze.faps.output.py
- Supplemental_File_1/loci.per.sire.py
- Supplemental_File_1/GSCA.Silene.py
- Supplemental_File_1/Silene.full.vcf.p1.py
- Supplemental_File_1/Silene.400.p1.py
- Supplemental_File_1/Silene.select.p5.py
- Supplemental_File_1/LD2.py
- Supplemental_File_1/List.of.programs.txt
- Supplemental_File_1/Silene.select.p4.py
- Supplemental_File_1/Silene.select.p1.py
- Supplemental_File_1/GSCA.Silene.2.v2.py
- Supplemental_File_1/Apply.SE.toreal.dp.py
- Supplemental_File_1/AYMMr.py
- Supplemental_File_1/Aligned.correlations.v2.py
- Supplemental_File_1/permute.MF.py
- Supplemental_File_1/Silene.400.p2.py
- Supplemental_File_1/fap.run.py
- Supplemental_File_1/Paternity.matrix.py
- Supplemental_File_1/Paternity.and.seed.dp.py
- Supplemental_File_1/Paternity.hardcalls.py
- Supplemental_File_1/LD1.py
- Supplemental_File_1/DP.SE.permreps.py
- Supplemental_File_1/GSCA.Silene.2.py
- Supplemental_File_1/LD.among.SigSNPs.py
- Supplemental_File_1/LD.classifier.py
- Supplemental_File_1/Silene.GL.fem.viability.py
- Supplemental_File_1/Silene.GL.maleviability.py
- Supplemental_File_1/Silene.select.GL.py
- Supplemental_File_1/GSCA.Silene.femsurvival.py
- Supplemental_File_1/GSCA.Silene.malesurvival.py
