# Supplementary material for: Sex‐specific natural selection on SNPs in Silene latifolia
Source: Evol Lett. 2022 May 27;6(4):308–18. doi: 10.1002/evl3.283 (PMC9346077; doi:10.1002/evl3.283)
Supplement: Supplementary file 3 — Supplementary material [file EVL3-6-308-s003.gz › Supplemental_File_1/Analyze.faps.output.py]

import sys

genom = sys.argv[1]
delta = sys.argv[2]
MinFC = 0.1 # include only males if called at this fraction of SNPs

in0=open(genom+".d"+delta+".MaleFit.txt","r") # M4n3.d3.MaleFit.txt

dads={}
dad2={} # only these analyzed by fap.run.py
for line_idx, line in enumerate(in0):
	cols = line.replace('\n', '').split('\t') 
# 1080M	760	0.379964751268	1
	dads[cols[0]]=[0.0,line.replace('\n', '')]
	if float(cols[2])>=MinFC:
		dad2[cols[0]]=1


in0.close()


in0=open(genom+".d"+delta+".fap.sires.txt","r") # 
for line_idx, line in enumerate(in0):
	cols = line.replace('\n', '').split('\t') 

# 679F	815M	0.02278171860298344
	try:
		dads[cols[1]][0]+=float(cols[2])
		if float(cols[2])<0.0:
			print "neg2",line
	except KeyError:
		pass # print "fail", cols[1]

out1=open(genom+".d"+delta+".paternity.txt","w")
for d in dads:
	try:
		uu=dad2[d]
		out1.write(dads[d][1]+'\t'+str(dads[d][0])+'\n')
	except KeyError:
		out1.write(dads[d][1]+'\tNA\n')
