# Supplementary material for: Sex‐specific natural selection on SNPs in Silene latifolia
Source: Evol Lett. 2022 May 27;6(4):308–18. doi: 10.1002/evl3.283 (PMC9346077; doi:10.1002/evl3.283)
Supplement: Supplementary file 3 — Supplementary material [file EVL3-6-308-s003.gz › Supplemental_File_1/loci.per.sire.py]

import sys

genom=sys.argv[1]
delta = sys.argv[2]

infile=genom+".d"+delta+".matpat.txt" # 
out1=open(genom+".d"+delta+"."+"calls.sire.offma.txt","w")
in0=open(infile,"rU") # 

rsires={}
offma={}
for line_idx, line in enumerate(in0):
	cols = line.replace('\n', '').split('\t') 
# 1000_3	1000F	9537	5348	1009M	2550	-15853.590196	-16023.0305461	-169.440350123
	if int(cols[2]) > 0:
		try:
			rsires[cols[4]].append(int(cols[5])) # calls to sire given offspring data
		except KeyError:
			rsires[cols[4]]=[int(cols[5])]

	try:
		offma[cols[0]+"x"+cols[1]].append(int(cols[2])) # calls to offspring
	except KeyError:
		offma[cols[0]+"x"+cols[1]]=[int(cols[2])]

in0.close()


for z in rsires:
	mean = sum(rsires[z])/float(len(rsires[z]))
	out1.write("sire\t"+z+'\t'+str(mean)+'\n')
for z in offma:
	mean = sum(offma[z])/float(len(offma[z]))
	out1.write("offma\t"+z+'\t'+str(mean)+'\n')
