# Supplementary material for: Sex‐specific natural selection on SNPs in Silene latifolia
Source: Evol Lett. 2022 May 27;6(4):308–18. doi: 10.1002/evl3.283 (PMC9346077; doi:10.1002/evl3.283)
Supplement: Supplementary file 3 — Supplementary material [file EVL3-6-308-s003.gz › Supplemental_File_1/Silene.full.vcf.p1.py]

#-------------------------------------------------------------------------------
# Isolate good SNPs from genom+".p2.output2.txt"
# Extract good SNPs from vcf on all 2500
#-------------------------------------------------------------------------------

import sys
from math import exp,log

genom = sys.argv[1] # M2n1

x2cut = 5.99
mincalls=150
out1=open(genom+".mc."+str(mincalls)+".vcf","w")
# out2=open(,"w")

################ MAIN

keep={}
inx=open(genom+".p2.output2.txt", "rU")
for line_idx, line in enumerate(inx):
	cols = line.replace('\n', '').split('\t') 
# artifical_scaff1	5038	223.0	0.576233183857	20.8251121076	79.0	99.0	45.0	0.909023531592	1.84570807031	40	50	24	39	49	21	auto
	x2 = float(cols[9]) # 
	if cols[16]=="auto" and x2<x2cut and float(cols[2])>=mincalls:
		keep[cols[0]+"_"+cols[1]]=1


print len(keep)


in2  =open(genom+".vcflist.txt", "rU")   # 
for line_idx, line in enumerate(in2):
	colx = line.replace('\n', '').split('\t') 

	infile = colx[0]

	ON=0
	in1  =open(infile, "rU")  # 
	for line_idx, line in enumerate(in1):
		cols = line.replace('\n', '').split('\t') 
		if cols[0]=="#CHROM":
			out2=open("header.txt","w")
			out2.write(line)
			out2.close()
			ON=1

		elif ON==1:
# artifical_scaff680	199889	.	G	A	269	.	
                        if len(cols)==2509:
                                if len(cols[4])==1 and len(cols[3])==1:
                                        try:
                                            	uu=keep[cols[0]+"_"+cols[1]]
                                                out1.write(line)
                                        except KeyError:
                                                pass
                        else:
                             	print "fail"
                                print cols
                                uu+=1

	in1.close()
	print "done",infile
