# Supplementary material for: Sex‐specific natural selection on SNPs in Silene latifolia
Source: Evol Lett. 2022 May 27;6(4):308–18. doi: 10.1002/evl3.283 (PMC9346077; doi:10.1002/evl3.283)
Supplement: Supplementary file 3 — Supplementary material [file EVL3-6-308-s003.gz › Supplemental_File_1/Silene.400.p1.py]

#-------------------------------------------------------------------------------
# Name:        1st program applied to vcf file
# Purpose:     Deletes snps if minor allele too rare, samples too sparce, or more that two bases segregate
# This version of code designed for GT:PL:AD data field in vcf file
#-------------------------------------------------------------------------------

#from __future__ import division
import sys

Min_lines_called=150 # out of 400	
minQ=0.05
maxQ=1.0-minQ
Number_RILs = 400 # number of samples out of 2080 distinct plants
genom = sys.argv[1] # M2n1


src  =open(genom+".all.vcf", "rU")
out2a =open(genom+".read_depth.txt", "w")
out1 =open(genom+".slim.vcf", "w")

#       Counters
g_snps=0
calldist={}
for j in range(Number_RILs+1):
	calldist[j]=0

ddist=[]
pdist=[0 for j in range(101)]
LineID=[]
# evaluate contents of each line of input file
dopo=0
for line_idx, line in enumerate(src):
        cols = line.replace('\n', '').split('\t') 

                
        if cols[0] == "#CHROM" and dopo==0:
		out1.write(line)
                for i in range(len(cols)):
			print i,cols[i]
			LineID.append(cols[i])
			dopo+=1
	
        elif cols[0] == "#CHROM" and dopo>0:
		print "not sure why here",line_idx

        elif len(cols)>100:
# artifical_scaff70	378411	.	A	T	999	.	DP=10798;VDB=0;SGB=366.617;RPB=0.99932;MQB=0;BQB=0.788075;MQ0F=0;ICB=0.86699;HOB=0.00485605;AC=12;AN=744;DP4=10294,0,169,0;MQ=59	GT:PL:AD	./.:0,0,0:0,0	0/0:0,3,37:1,0	./.:0,0,0:0,0	./.:0,0,0:0,0	0/0:0,15,129:5,0	0/0:0,3,37:1,0	0/0:0,21,149:7,0	0/0:0,33,198:11,0	0/0:0,18,143:6,0	0/0:0,123,201:41,0	0/0:0,9,92:3,0	0/0:0,48,191:16,0	0/0:0,87,198:29,0	0/1:153,0,76:4,11	0/0:0,12,125:4,0	0/0:0,36,182:12,0	0/0:0,99,226:33,0	0/0:0,117,200:39,0	0/0:0,51,189:17,0	...

		position = int(cols[1])
                ref_base = cols[3]
                alt_base = cols[4]
                if len(alt_base) > 1:	# multiple bases at site or indel
                        pass
		elif len(ref_base) > 1:	# indel
			pass
                else:
			gc=[0,0,0.0,0]
			for j in range(9,9+Number_RILs):  
			# GT:PL:AD	1/1:20,3,0:0,1
					
				GT=cols[j].split(":")[0]
				pl1=cols[j].split(":")[1]
				gl=[int(pl1.split(",")[0]),int(pl1.split(",")[1]),int(pl1.split(",")[2])]
				if GT != "./.":
					refreads=int( (cols[j].split(":")[2]).split(",")[0] )
					altreads=int( (cols[j].split(":")[2]).split(",")[1] )
					if (refreads+altreads)>0:
						
						if GT=="0/0" and gl[0]==0 and gl[1]>0 and gl[2]>0:
							gc[0] +=1
							gc[1]+=(refreads+altreads)
							gc[2]+= 1.0 # ref base freq
						elif GT =="1/1" and gl[2]==0 and gl[1]>0 and gl[0]>0:
							gc[0] +=1
							gc[1]+=(refreads+altreads)
						elif GT=="0/1" and refreads>0 and altreads>0 and gl[1]==0 and gl[2]>0 and gl[0]>0:
							gc[0] +=1
							gc[1]+=(refreads+altreads)
							gc[2]+= 0.5

			calldist[gc[0]]+=1

			if gc[0]>=Min_lines_called:
				qR=gc[2]/float(gc[0])
				qcat=int(100*qR+0.0049)
				pdist[qcat]+=1
				if qR<=maxQ and qR>=minQ:
					out1.write(line)
					out2a.write(cols[0]+'\t'+cols[1]+'\t'+str(gc[0])+'\t'+str(float(gc[1])/float(gc[0]))+'\t'+str(qR)+'\t'+str(float(gc[3])/float(gc[0]))+'\n')
					ddist.append( float(gc[1])/float(gc[0]) )

ddist.sort()
