# Supplementary material for: Sex‐specific natural selection on SNPs in Silene latifolia
Source: Evol Lett. 2022 May 27;6(4):308–18. doi: 10.1002/evl3.283 (PMC9346077; doi:10.1002/evl3.283)
Supplement: Supplementary file 3 — Supplementary material [file EVL3-6-308-s003.gz › Supplemental_File_1/Silene.select.p5.py]

#-------------------------------------------------------------------------------
# Calculate genotype likelihoods for all plants considered in isolation (no family info) given cohort allele frequencies
#-------------------------------------------------------------------------------

import sys
from scipy import optimize
from math import exp,log

mindepth=5
genom=sys.argv[1]

lowq=0.002
zy=0.00001 # edge for bounds
lprob = exp(-30.0)
BIGBAD = -999999

METHOD="2" # single p or multi-p

Input="run1"
if Input=="run1":	
	iny=open(genom+".run1eQs.txt", "r") # from Het.bySNP.s2.txt
	inw=open(genom+".run1hth.txt","r")
elif Input=="run2":	
	iny=open(genom+".run2eQs.txt", "r") # from Het.bySNP.s2.txt
	inw=open(genom+".run2hth.txt","r") #

out3=open(genom+".full.L."+Input+"."+METHOD+".txt","w")


################ MAIN

names={}
types={}
in4=open(genom+".uni.to.type3.txt", "rU")
for line_idx, line in enumerate(in4):
	cols = line.replace('\n', '').split('\t') 
# Unique number	name	type		
# 1	1009M	Male
	if line_idx>0:
		names[int(cols[0])]=cols[1]
		types[int(cols[0])]=cols[2]
in4.close()

inny={}
gamma={}
for line_idx, line in enumerate(iny):
	cols = line.replace('\n', '').split('\t') 
# artifical_scaff1	36	466	0.02	0.016725145448992042	0.7938108031951335	0.7391539122162313	0.998	0.8246337877168181	-391.201932122

	if METHOD=="1":
		inny[cols[0]+"_"+cols[1]]=[float(cols[5]),float(cols[6])] # NEED to fix
	elif METHOD=="2":
		inny[cols[0]+"_"+cols[1]]=[float(cols[3]),float(cols[4]),float(cols[5]),float(cols[6]),float(cols[7]),float(cols[8])] # genotyping error rate, q

iny.close()


hthet={}
for line_idx, line in enumerate(inw):
	cols = line.replace('\n', '').split('\t') 
	# 1221	106870	0.710	0.959
	if line_idx>0:
		hthet[int(cols[0])]=float(cols[3])#	
inw.close()


vcfpositions={} # had to move this and include try statement
inx=open(genom+".samples.per.plant3.txt", "rU")
for line_idx, line in enumerate(inx):
        cols = line.replace('\n', '').split('\t') 
# 344	1653
# 345	1655	1656
# unique_ID	vcf pos ...
	try:
		u88=hthet[int(cols[0])]

		vcfpositions[int(cols[0])]=[]
		for j in range(1,len(cols)):
			vcfpositions[int(cols[0])].append(int(cols[j]))
	except KeyError:
		pass

inx.close()


print "No snps considered ",len(inny)


out3.write("Ch\tpos")
for pltID in vcfpositions:

	out3.write("\t"+names[pltID])
out3.write("\n")


out3.write("Ch\tpos")
for pltID in vcfpositions:

	out3.write("\t"+types[pltID])
out3.write("\n")

	
inx=open(genom+".mc.150.vcf", "rU")
for line_idx, line in enumerate(inx):

	cols = line.replace('\n', '').split('\t') 

	if cols[0] == "#CHROM":
		pass
	else:
		if line_idx % 1000 ==0:
			print line_idx
		
		try:
			PARAMS=inny[cols[0]+"_"+cols[1]]
			out3.write( cols[0]+'\t'+cols[1] )
	
			for pltID in vcfpositions:		
				tplt=[]
				mplt=[]
				hth=hthet[pltID]
				for pos in vcfpositions[pltID]:

					GT=cols[ pos ].split(":")[0] # 1/1:101,14,0:1,12 but also really weird shit:: 1/1:0,9,0:26,25	0/0:0,5,5:3,1
					pl1=cols[ pos ].split(":")[1]
					ad1=cols[ pos ].split(":")[2]
					if len(pl1.split(","))==3 and len(ad1.split(","))==2:
						m1 = int(ad1.split(",")[0])+int(ad1.split(",")[1])
						gl=[int(pl1.split(",")[0]),int(pl1.split(",")[1]),int(pl1.split(",")[2])]

						if GT =="0/0" and gl[0]==0 and gl[1]>0 and gl[2]>0 and m1>=mindepth:
							tplt.append(GT)
							mplt.append(m1)

						elif GT =="1/1" and gl[2]==0 and gl[1]>0 and gl[0]>0 and m1>=mindepth:
							tplt.append(GT)
							mplt.append(m1)

						elif GT =="0/1" and gl[1]==0 and gl[2]>0 and gl[0]>0 and m1>=mindepth:
							tplt.append(GT)
							mplt.append(m1)

				e1 = PARAMS[0]/2.0 # probability of homo to het
				e2 = PARAMS[0]/2.0 #  probability of homo to alt homo
				e3 = PARAMS[1] #  probability of het to homo
				emits={}
				emits['RR']={'0/0':1-e1-e2,'0/1':e1,'1/1':e2}
				emits['AA']={'1/1':1-e1-e2,'0/1':e1,'0/0':e2}
				emits['RA']={'0/0':(1-(1-e3)*hth)/2,'0/1':(1-e3)*hth,'1/1':(1-(1-e3)*hth)/2}
				if cols[0]=="artifical_scaff1" and cols[1]=="103":
					print tplt

				if METHOD=="1":
					q=PARAMS[2]
				elif METHOD=="2" and types[pltID]=="Male":
					q = PARAMS[2] # ref allele frequency male
				elif METHOD=="2" and types[pltID]=="Mom":
					q = PARAMS[3] # ref allele frequency female
				elif METHOD=="2" and types[pltID]=="NR":
					q = PARAMS[4] # ref allele frequency female
				elif METHOD=="2" and types[pltID]=="Offspring":
					q = 0.5*(PARAMS[3]+PARAMS[5]) # ref allele frequency sires

				p=1-q
				if len(tplt)>0:

					reps = len(tplt)
					vx=[1.0,1.0,1.0]
					for k in range(reps):
						
						vx[0]*=emits['RR'][ tplt[k] ]
						vx[1]*=emits['RA'][ tplt[k] ]
						vx[2]*=emits['AA'][ tplt[k] ]

					mprob=max(vx)
					if mprob>0:
						pp=[ vx[0]/mprob,vx[1]/mprob,vx[2]/mprob ] # not posterior probs, just standardized likelihoods
						out3.write('\t'+str(pp[0])+","+str(pp[1])+","+str(pp[2]))
					else:
						print "zero ",vx,gamma[pltID],tplt,mplt
						out3.write('\t1,1,1')
				else:
					out3.write( '\t1,1,1' )

			out3.write('\n')
		except KeyError:
			pass

inx.close()
