# Supplementary material for: Sex‐specific natural selection on SNPs in Silene latifolia
Source: Evol Lett. 2022 May 27;6(4):308–18. doi: 10.1002/evl3.283 (PMC9346077; doi:10.1002/evl3.283)
Supplement: Supplementary file 3 — Supplementary material [file EVL3-6-308-s003.gz › Supplemental_File_1/List.of.programs.txt]

Silene.400.p1.py
Silene.400.p2.py
Silene.full.vcf.p1.py
Silene.select.p1.py
Silene.select.p4.py
Silene.select.p5.py
Silene.select.GL.py
Silene.GL.maleviability.py
Silene.GL.fem.viability.py
AYMMr.py
Paternity.matrix.py
Paternity.hardcalls.py
loci.per.sire.py
fap.run.py
Analyze.faps.output.py
GSCA.Silene.py
Paternity.and.seed.dp.py
LD1.py
LD2.py
LD.among.SigSNPs.py
LD.classifier.py
permute.MF.py
DP.SE.permreps.py
Apply.SE.toreal.dp.py
Aligned.correlations.v2.py
