# Supplementary material for: Sex‐specific natural selection on SNPs in Silene latifolia
Source: Evol Lett. 2022 May 27;6(4):308–18. doi: 10.1002/evl3.283 (PMC9346077; doi:10.1002/evl3.283)
Supplement: Supplementary file 3 — Supplementary material [file EVL3-6-308-s003.gz › Supplemental_File_1/Silene.select.p1.py]

#-------------------------------------------------------------------------------
# Name:        1st program applied to vcf file
# Purpose:     Het v depth
#-------------------------------------------------------------------------------

#from __future__ import division
import sys
from scipy import stats


Number_RILs = 2500 # number of samples out of 2078 distinct plants
genom = sys.argv[1] # M2n1
mindepth=5
minFC = 0.01 # minsnps called

runx="run2"

src  =open(genom+".mc.150.vcf", "r")
out2a =open(genom+"."+runx+".het.txt", "w")
out1 = open(genom+"."+runx+"hth.txt","w")

if runx=="run2":
	goodsnp={}
	inx=open(genom+".run1aymmr.2.txt", "rU") # M5n4.run1aymmr.2.txt
	for line_idx, line in enumerate(inx):
		cols = line.replace('\n', '').split('\t') 
		if float(cols[5])>1.0 and float(cols[9])<0.0:
	# artifical_scaff100	2176	28	-34.0348609322	-33.4720714768	-0.562789455402	16084	-19306.4514825	-19096.5609778	-209.890504611
			goodsnp[cols[0]+"_"+cols[1]]=1
	inx.close()

print "SNPs included ",len(goodsnp)

Linestats={}
vcfpositions={}
inx=open(genom+".samples.per.plant3.txt", "rU")
for line_idx, line in enumerate(inx):
        cols = line.replace('\n', '').split('\t') 
# 344	1653
# 345	1655	1656
# unique_ID	vcf pos ...
	vcfpositions[int(cols[0])]=[]
	Linestats[int(cols[0])]=[0,0,0.0,0,0.0,0.0,0,0.0] # calls, het high, ehet high, missed low, mean depth high, mean depth low,het low, ehet low
	for j in range(1,len(cols)):
		vcfpositions[int(cols[0])].append(int(cols[j]))
inx.close()


FamsWithin={"Male":[],"NR":[],"matfam":[]}
FamMembers={}
inx=open(genom+".families3.txt", "rU")
for line_idx, line in enumerate(inx):
        cols = line.replace('\n', '').split('\t') 
# Male	5310	311
# NR	5590	1270
# matfam	3088	766
# matfam	906	-9	1960	1961
	FamsWithin[cols[0]].append(int(cols[1]))
	FamMembers[int(cols[1])]=[]
	for j in range(2,len(cols)):
		FamMembers[int(cols[1])].append( int(cols[j]) )
inx.close()


tbsnps=0
xbsnps=0
# evaluate contents of each line of input file
OK=1
for line_idx, line in enumerate(src):
        cols = line.replace('\n', '').split('\t') 
        if cols[0] == "#CHROM":
		y8 = len(cols)
                for i in range(len(cols)):
			print i,cols[i]
			
        else:

# artifical_scaff60	197	.	T	C	999	.	DP=36146;VDB=0;SGB=10685.1;RPB=0;MQB=0;BQB=0.870516;MQ0F=0.00049798;ICB=0.997441;HOB=0.00086708;AC=807;AN=3202;DP4=23111,0,12770,0;MQ=42	GT:PL:AD	./.:0,0,0:0,0	0/1:17,3,0:0,1	./.:0,0,0:0,0	...
		if runx=="run2":
			try:
				uu=goodsnp[cols[0]+"_"+cols[1]]
				OK=1
			except KeyError:
				OK=0

		if OK==1:

			position = int(cols[1])
		        ref_base = cols[3]
		        alt_base = cols[4]
		        if len(alt_base) > 1:	# multiple bases at site or indel
		                xbsnps+=1 #print alt_base
			elif len(ref_base) > 1:	# indel
				xbsnps+=1 #print ref_base
		        else:
				tbsnps+=1
				px=[0.0,0.0]


				called_for_snp1={}
				for uniqueIDs in vcfpositions:
					depth=0
					gx=[]
					for pos in vcfpositions[uniqueIDs]:

					# GT:PL:AD	1/1:20,3,0:0,1
						GT=cols[ pos ].split(":")[0] # 1/1:101,14,0:1,12 but also really weird shit:: 1/1:0,9,0:26,25	0/0:0,5,5:3,1
						pl1=cols[ pos ].split(":")[1]
						ad1=cols[ pos ].split(":")[2]
						if len(pl1.split(","))==3 and len(ad1.split(","))==2:
							m1 = int(ad1.split(",")[0])+int(ad1.split(",")[1])
							gl=[int(pl1.split(",")[0]),int(pl1.split(",")[1]),int(pl1.split(",")[2])]

							if GT =="0/0" and gl[0]==0 and gl[1]>0 and gl[2]>0 and m1>=mindepth:
								gx.append(GT)
								depth+=m1
							elif GT =="1/1" and gl[2]==0 and gl[1]>0 and gl[0]>0 and m1>=mindepth:
								gx.append(GT)
								depth+=m1
							elif GT =="0/1" and gl[1]==0 and gl[2]>0 and gl[0]>0 and m1>=mindepth:
								gx.append(GT)
								depth+=m1

					if depth>=mindepth:
						called_for_snp1[uniqueIDs]=1
						Linestats[uniqueIDs][0] +=1
						Linestats[uniqueIDs][3]+=depth
						px[0]+=1.0
						if len(gx)==1 and gx[0]=="0/0":
							px[1]+=1.0 # R freq
						elif len(gx)==1 and gx[0]=="0/1":							
							Linestats[uniqueIDs][1] +=1 # obs het
							px[1]+=0.5
						elif len(gx)==1 and gx[0]=="1/1":							
							px[1]+=0.0
						elif len(gx)>1 and gx[0]=="0/0":
							h=0
							for k in range(1,len(gx)):
								if gx[k]!=gx[0]:
									h=1
							if h==0:
								px[1]+=1.0 # R freq
							else:							
								Linestats[uniqueIDs][1] +=1 # obs het
								px[1]+=0.5
						elif len(gx)>1 and gx[0]=="1/1":
							h=0
							for k in range(1,len(gx)):
								if gx[k]!=gx[0]:
									h=1
							if h==0:
								px[1]+=0.0 # R freq
							else:							
								Linestats[uniqueIDs][1] +=1 # obs het
								px[1]+=0.5
						else: # must be het
							Linestats[uniqueIDs][1] +=1 # obs het
							px[1]+=0.5


				if px[0]>0:
					p=px[1]/px[0]

				for uniqueIDs in called_for_snp1:	
					Linestats[uniqueIDs][2]+=(2*p*(1-p))	


print "two base snps",tbsnps
fc={}
inclux=[]
y=[]
x=[]
for j in vcfpositions:  
	out2a.write(str(j))
	for k in range(4):
		out2a.write('\t'+str(Linestats[j][k]))
	out2a.write('\n')
	fc[j]=float(Linestats[j][0])/float(tbsnps)
	if fc[j]>=minFC:
		inclux.append(j)
		x.append(fc[j])
		y.append(float(Linestats[j][1])/Linestats[j][2])

slope, intercept, r_value, p_value, std_err = stats.linregress(x,y)
print("slope ",slope)
print("intercept ",intercept)
print("p, r2 ",p_value,r_value**2.0)

out1.write("PlantID\tcalls\tFC\tHTH\n")
for j in inclux:
	phth = intercept + slope*fc[j]
	if phth>1:
		phth=1.0
	out1.write(str(j)+'\t'+str(Linestats[j][0])+'\t'+str(fc[j])+'\t'+str(phth)+'\n')
# 1628	1435	0.010	0.485
