# Supplementary material for: Sex‐specific natural selection on SNPs in Silene latifolia
Source: Evol Lett. 2022 May 27;6(4):308–18. doi: 10.1002/evl3.283 (PMC9346077; doi:10.1002/evl3.283)
Supplement: Supplementary file 3 — Supplementary material [file EVL3-6-308-s003.gz › Supplemental_File_1/Apply.SE.toreal.dp.py]

import sys
from scipy.stats import chi2,pearsonr


genom="M4n3"
out1=open(genom+".pat.seed.test.txt","w")

gscax={}

iny=open("M4n3d1.dpdirect.txt", "rU")
for line_idx, line in enumerate(iny):
	cols = line.replace('\n', '').split('\t') 

# artifical_scaff1	43	0.991643749672	-0.000121044691559	0.87127280367	0.886079545061	0.652427657577	0.951327126586	-0.00255641910618	0.664547016061	0.688431498285	0.634276711871	213.35040856	216.689211098	262.215283665	141.781377384	149.175678259	166.317047925
	gscax[cols[0]+"_"+cols[1]]=[float(cols[2]),float(cols[3]),float(cols[7]),float(cols[8])] # qM, dq pat, qF, dq seed

iny.close()


iny=open("M4n3d1.SE.dp.txt", "rU")
for line_idx, line in enumerate(iny):
	cols = line.replace('\n', '').split('\t') 

# artifical_scaff68	222812	5.4079112233e-05	0.0109282906138	-0.00054267324608	0.0155019643503
	
	dp_pat=gscax[cols[0]+"_"+cols[1]][1]
	LRT=( dp_pat/float(cols[3]) )**2.0
	pval = 1.0-chi2.cdf(LRT, 1)
	out1.write(cols[0]+'\t'+cols[1]+'\t'+str(gscax[cols[0]+"_"+cols[1]][0])+'\t'+str(dp_pat)+'\t'+str(pval))
	dp_seed=gscax[cols[0]+"_"+cols[1]][3]
	LRT=( dp_seed/float(cols[5]) )**2.0
	pval = 1.0-chi2.cdf(LRT, 1)
	out1.write('\t'+str(gscax[cols[0]+"_"+cols[1]][2])+'\t'+str(dp_seed)+'\t'+str(pval)+'\n')


# get tests and dp
iny.close()
