# Supplementary material for: Sex‐specific natural selection on SNPs in Silene latifolia
Source: Evol Lett. 2022 May 27;6(4):308–18. doi: 10.1002/evl3.283 (PMC9346077; doi:10.1002/evl3.283)
Supplement: Supplementary file 3 — Supplementary material [file EVL3-6-308-s003.gz › Supplemental_File_1/AYMMr.py]

import sys
from math import log

genom=sys.argv[1]
startline=int(sys.argv[2]) # startline
xpern=100 # int(sys.argv[2]) # lines per run

ATYPE = "full" # short or "full"
runx = "run1"
METHOD=sys.argv[3] # "1" # single p

infile=genom+".full.L."+runx+"."+METHOD+".txt" # M4n3.full.L.run1.1.txt
out1=open(sys.argv[2]+"."+runx+".aymmr"+"."+METHOD+".txt","w")


# this is offspring prob given mom and dad
FamProbs={}
for j in range(3): # moms
	FamProbs[j]={}
	for k in range(3): # sires
		FamProbs[j][k]={}
		for x in range(3): # off geno
			FamProbs[j][k][x]=0.0

FamProbs[0][0][0]=1.0 # mom is RR
FamProbs[0][1][0]=0.5
FamProbs[0][1][1]=0.5
FamProbs[0][2][1]=1.0
FamProbs[1][0][0]=0.5 # mom is het
FamProbs[1][0][1]=0.5 
FamProbs[1][1][0]=0.25
FamProbs[1][1][1]=0.5
FamProbs[1][1][2]=0.25
FamProbs[1][2][1]=0.5
FamProbs[1][2][2]=0.5
FamProbs[2][0][1]=1.0 # mom is AA
FamProbs[2][1][1]=0.5
FamProbs[2][1][2]=0.5
FamProbs[2][2][2]=1.0

def PgivenMother(pms,op,mp):

	pm=pms[0]
	qm=1-pm
	ps=pms[1]
	qs=1-ps
	po=(pm+ps)/2.0
	qo=1-po
	prxm=[ pm*pm*mp[0] , 2*qm*pm*mp[1] , qm*qm*mp[2] ]
	prxs=[ ps*ps , 2*qs*ps, qs*qs ]
	prxo=[ po*po*op[0] , 2*qo*po*op[1] , qo*qo*op[2] ]

	prob=0.0
	for j in range(3): # moms
		for k in range(3): # sires
			for x in range(3): # off geno
				prob+= (prxm[j]*prxs[k]*prxo[x]*FamProbs[j][k][x])

	return prob

def PnotMother(p,op,mp):
	pm=pms[0]
	qm=1-pm
	ps=pms[1]
	qs=1-ps
	po=(pm+ps)/2.0
	qo=1-po
	prxm=[ pm*pm, 2*qm*pm, qm*qm ]
	prxs=[ ps*ps , 2*qs*ps, qs*qs ]
	prxo=[ po*po*op[0] , 2*qo*po*op[1] , qo*qo*op[2] ]

	prob=0.0
	for j in range(3): # moms
		for k in range(3): # sires
			for x in range(3): # off geno
				prob+= (prxm[j]*prxs[k]*prxo[x]*FamProbs[j][k][x])

	prob*=(pm*pm*mp[0]+2.0*qm*pm*mp[1]+qm*qm*mp[2])

	return prob


inw=open(genom+".run1hth.txt","r")
OKnums=[]
for line_idx, line in enumerate(inw):
	cols = line.replace('\n', '').split('\t') 
	# 1221	106870	0.710	0.959
	if line_idx>0:
		OKnums.append(int(cols[0]))	
inw.close()

OKnames=[]
in4=open(genom+".uni.to.type3.txt", "rU")
for line_idx, line in enumerate(in4):
	cols = line.replace('\n', '').split('\t') 
# Unique number	name	type		
# 1	1009M	Male
	if line_idx>0:
		if int(cols[0]) in OKnums:
			OKnames.append(cols[1])

pairdata={}
offmom={}
iny=open(genom+".off.moms3.txt", "rU")
for line_idx, line in enumerate(iny):
	cols = line.replace('\n', '').split('\t') 
# 88	88F
	if cols[0] in OKnames and cols[1] in OKnames:
		offmom[cols[0]]=cols[1]
		pairdata[cols[0]]=[cols[1],0.0,0.0]
iny.close()

pR={}
if runx == "run1": 	
	iny=open(genom+".run1eQs.txt", "rU") #  M4n3.run1eQs.txt
elif runx == "run2": 
	iny=open(genom+".run2eQ.txt", "rU") #  

for line_idx, line in enumerate(iny):
	cols = line.replace('\n', '').split('\t') 


# artifical_scaff1	36	466	0.02	0.016725145448992042	0.7938108031951335	0.7391539122162313	0.998	0.8246337877168181	-391.201932122

	if METHOD=="2": 
		pR[cols[0]+"_"+cols[1]]=[float(cols[6]),float(cols[8])]#	qfems qsires
iny.close()


in0=open(infile,"rU") # ranked list of snps based on quality

fempositions={}
offpositions={}
for line_idx, line in enumerate(in0):
	cols = line.replace('\n', '').split('\t') 
	if line_idx==0:
		plants = len(cols)-2
		for j in range(2,len(cols)):
# Ch	pos	1009M	100M	1013M	1014M ...	


			if cols[j][-1]=="M":
				pass
			elif cols[j][-1]=="F" or cols[j][-1]=="R":
				fempositions[cols[j]]=j
				print "ma",cols[j],j
			else: 
				offpositions[cols[j]]=j
				print "off",cols[j],j
	elif line_idx==1:
		pass
	elif line_idx>1 and line_idx>=startline and line_idx<(startline+xpern):
# 100795	15	ND	ND	ND	0.260288657506,0.000206282585312,0.739505059908	0.236565243075,0.0913301945184,0.672104562406
		if line_idx % 1000 == 0:
			print "now",line_idx

		try:
			pms=pR[cols[0]+"_"+cols[1]] # ref allele freq
			
			SNPscores={"ma":[0,0.0,0.0,0.0],"notma":[0,0.0,0.0,0.0]}
			for offspr in offmom:
				OPos=offpositions[offspr]
				realmom=offmom[offspr]
				if cols[ OPos ]!="1,1,1":
					oprobs=[float(cols[ OPos ].split(",")[0]),float(cols[ OPos ].split(",")[1]),float(cols[ OPos ].split(",")[2])]

					if ATYPE == "full": 
						for possiblemom in fempositions:
							ctype="notma"
							if possiblemom==realmom:
								ctype="ma"
							MomPos=fempositions[possiblemom]
							if cols[ MomPos ] != "1,1,1":
								SNPscores[ctype][0]+=1
								mprobs=[float(cols[ MomPos ].split(",")[0]),float(cols[ MomPos ].split(",")[1]),float(cols[ MomPos ].split(",")[2])]
								p1 = PgivenMother(pms,oprobs,mprobs) # prob of data given that fem is true mom
								p0 = PnotMother(pms,oprobs,mprobs) # prob of data given that this mom is a random individual from population 
								SNPscores[ctype][1]+=log(p1)
								SNPscores[ctype][2]+=log(p0)
								SNPscores[ctype][3]+=(log(p1)-log(p0))
								if ctype=="ma":
									pairdata[offspr][1]+= (log(p1)-log(p0))
								else:
									pairdata[offspr][2]+= (log(p1)-log(p0))

					elif ATYPE == "short": 
						try:
							possiblemom=realmom
							ctype="ma"
							MomPos=fempositions[possiblemom]
							if cols[ MomPos ] != "1,1,1":
								SNPscores[ctype][0]+=1
								mprobs=[float(cols[ MomPos ].split(",")[0]),float(cols[ MomPos ].split(",")[1]),float(cols[ MomPos ].split(",")[2])]
								p1 = PgivenMother(pms,oprobs,mprobs) # prob of data given that fem is true mom
								p0 = PnotMother(pms,oprobs,mprobs) # prob of data given that this mom is a random individual from population 
								SNPscores[ctype][1]+=log(p1)
								SNPscores[ctype][2]+=log(p0)
								SNPscores[ctype][3]+=(log(p1)-log(p0))


						except KeyError:
							pass


			out1.write(cols[0]+'\t'+cols[1])
		
			for j in range(4):
				out1.write('\t'+str(SNPscores["ma"][j]))
			# out1.write('\t'+str( float(SNPscores["ma"][4])/float(SNPscores["ma"][0]) ))
			if ATYPE == "short": 
				out1.write('\n')
			elif ATYPE == "full": 
				for j in range(4):
					out1.write('\t'+str(SNPscores["notma"][j]))
				out1.write('\n')
				print SNPscores["ma"] ,SNPscores["notma"]
		except KeyError:
			pass
in0.close()

#for offspr in pairdata:
#	out2.write(offspr+'\t'+pairdata[offspr][0]+'\t'+str(pairdata[offspr][1])+'\t'+str(pairdata[offspr][2])+'\n')
