# Supplementary material for: Sex‐specific natural selection on SNPs in Silene latifolia
Source: Evol Lett. 2022 May 27;6(4):308–18. doi: 10.1002/evl3.283 (PMC9346077; doi:10.1002/evl3.283)
Supplement: Supplementary file 3 — Supplementary material [file EVL3-6-308-s003.gz › Supplemental_File_1/Aligned.correlations.v2.py]

#-------------------------------------------------------------------------------
# v2:: impose thresholds
#-------------------------------------------------------------------------------

import sys
from scipy.stats import chi2,pearsonr,spearmanr


infile="aligned.dp.oct2021.txt" 
out1=open("Correlations.dp.oct2021.txt","w")

# all snps
for j1 in range(4):
	for j2 in range(j1+1,5):
		dp=[[] for j in range(2)]
		iny=open(infile, "r")
		for line_idx, line in enumerate(iny):
			cols = line.replace('\n', '').split('\t') 

# scaff	pos	LocusType	dp_maleGSC	Qvalue(FDR)	dp_pat	Qvalue(FDR)	dp_seed	Qvalue(FDR)	M_alive-M_Dead	Qvalue FDR	F_alive-F_Dead	Qval (FDR)
# artifical_scaff247	19439	2	-0.354772979736851	0	0.0327922638634	0.363764885419092	0.0165652313966	0.999639858832696	-0.005735714036647	0.993848081428838	0.043517379433271	0.939851112068555

			if line_idx>0 and cols[2]=="1":
				dp[0].append(float(cols[3+j1*2]))
				dp[1].append(float(cols[3+j2*2]))

			elif line_idx>0 and cols[2]=="2":
				dp[0].append(-float(cols[3+j1*2]))
				dp[1].append(-float(cols[3+j2*2]))
				
		iny.close()
		nx=float(len(dp[0]))
		r_p, p_1 = pearsonr(dp[0],dp[1])
		r_s, p_2 = spearmanr(dp[0],dp[1])
		print j1,j2,"n,rp,rho",len(dp[0]),r_p, r_s
		out1.write(str(j1)+'\t'+str(j2)+'\tall\t'+str( len(dp[0]) )+'\t'+str( r_p )+'\t'+str( p_1 )+'\t'+str( r_s )+'\t'+str( p_2 )+'\n')

# FDR = 0.5 for either snp
for j1 in range(4):
	for j2 in range(j1+1,5):
		dp=[[] for j in range(2)]
		iny=open(infile, "r")
		for line_idx, line in enumerate(iny):
			cols = line.replace('\n', '').split('\t') 

# scaff	pos	LocusType	dp_maleGSC	Qvalue(FDR)	dp_pat	Qvalue(FDR)	dp_seed	Qvalue(FDR)	M_alive-M_Dead	Qvalue FDR	F_alive-F_Dead	Qval (FDR)
# artifical_scaff247	19439	2	-0.354772979736851	0	0.0327922638634	0.363764885419092	0.0165652313966	0.999639858832696	-0.005735714036647	0.993848081428838	0.043517379433271	0.939851112068555

			if line_idx>0:
				if (float(cols[4+j1*2])<0.5 or float(cols[4+j2*2])<0.5) and cols[2]=="1":
					dp[0].append(float(cols[3+j1*2]))
					dp[1].append(float(cols[3+j2*2]))
				elif (float(cols[4+j1*2])<0.5 or float(cols[4+j2*2])<0.5) and cols[2]=="2":
					dp[0].append(-float(cols[3+j1*2]))
					dp[1].append(-float(cols[3+j2*2]))
				
		iny.close()
		nx=float(len(dp[0]))
		r_p, p_1 = pearsonr(dp[0],dp[1])
		r_s, p_2 = spearmanr(dp[0],dp[1])
		print j1,j2,"n,rp,rho",len(dp[0]),r_p, r_s
		out1.write(str(j1)+'\t'+str(j2)+'\tFDR=0.5\t'+str( len(dp[0]) )+'\t'+str( r_p )+'\t'+str( p_1 )+'\t'+str( r_s )+'\t'+str( p_2 )+'\n')


# FDR = 0.1 for either snp
for j1 in range(4):
	for j2 in range(j1+1,5):
		dp=[[] for j in range(2)]
		iny=open(infile, "r")
		for line_idx, line in enumerate(iny):
			cols = line.replace('\n', '').split('\t') 

# scaff	pos	LocusType	dp_maleGSC	Qvalue(FDR)	dp_pat	Qvalue(FDR)	dp_seed	Qvalue(FDR)	M_alive-M_Dead	Qvalue FDR	F_alive-F_Dead	Qval (FDR)
# artifical_scaff247	19439	2	-0.354772979736851	0	0.0327922638634	0.363764885419092	0.0165652313966	0.999639858832696	-0.005735714036647	0.993848081428838	0.043517379433271	0.939851112068555

			if line_idx>0:
				if (float(cols[4+j1*2])<0.1 or float(cols[4+j2*2])<0.1) and cols[2]=="1":
					dp[0].append(float(cols[3+j1*2]))
					dp[1].append(float(cols[3+j2*2]))
				elif (float(cols[4+j1*2])<0.1 or float(cols[4+j2*2])<0.1) and cols[2]=="2":
					dp[0].append(-float(cols[3+j1*2]))
					dp[1].append(-float(cols[3+j2*2]))
				
		iny.close()
		nx=float(len(dp[0]))
		r_p, p_1 = pearsonr(dp[0],dp[1])
		r_s, p_2 = spearmanr(dp[0],dp[1])
		print j1,j2,"n,rp,rho",len(dp[0]),r_p, r_s
		out1.write(str(j1)+'\t'+str(j2)+'\tFDR=0.1\t'+str( len(dp[0]) )+'\t'+str( r_p )+'\t'+str( p_1 )+'\t'+str( r_s )+'\t'+str( p_2 )+'\n')
