# Supplementary material for: Sex‐specific natural selection on SNPs in Silene latifolia
Source: Evol Lett. 2022 May 27;6(4):308–18. doi: 10.1002/evl3.283 (PMC9346077; doi:10.1002/evl3.283)
Supplement: Supplementary file 3 — Supplementary material [file EVL3-6-308-s003.gz › Supplemental_File_1/permute.MF.py]

import random

reps=2


out1=open("Permutations.txt","w")


lisx=[]
jj=[]
iny=open("M4n3.d1.paternity.txt", "rU")
for line_idx, line in enumerate(iny):
	cols = line.replace('\n', '').split('\t') 
# 1080M	576	0.401110052733	1	0.955059725884
# 3278M	576	0.262725469508	0	0.039479689863

	lisx.append(cols[ 4 ])
	jj.append(cols[0]+'\t'+cols[1]+'\t'+cols[2]+'\t'+cols[3])
iny.close()


lisy=[]
jk=[]
iny=open("female.seedset.txt", "rU")
for line_idx, line in enumerate(iny):
	cols = line.replace('\n', '').split('\t') 
# ng954F	0
# 3120F	1
	lisy.append(cols[ 1 ])
	jk.append(cols[0])
iny.close()

mc = len(jj)
fc = len(jk)

for r in range(reps):
	random.shuffle(lisx) #shuffle method
	
	for j in range(mc):
		out1.write(str(r)+'pat\t'+jj[j]+'\t'+lisx[j]+'\n')

	random.shuffle(lisy) #shuffle method	
	for j in range(mc):
		out1.write(str(r)+'seed\t'+jk[j]+'\t'+lisy[j]+'\n')
out1.close()
