# Supplementary material for: Sex‐specific natural selection on SNPs in Silene latifolia
Source: Evol Lett. 2022 May 27;6(4):308–18. doi: 10.1002/evl3.283 (PMC9346077; doi:10.1002/evl3.283)
Supplement: Supplementary file 3 — Supplementary material [file EVL3-6-308-s003.gz › Supplemental_File_1/Silene.400.p2.py]

#-------------------------------------------------------------------------------
# trim for mapping quality
# postprobs for each genotype considered in isolation
#-------------------------------------------------------------------------------

import sys
from math import exp,log

genom = sys.argv[1] # M2n1
minMQ = 40 # min mapping quality
mindepth=5
Number_RILs = 400 # number of samples out of 2080 distinct plants

out1=open(genom+".p2.output1.txt","w")
out2=open(genom+".p2.output2.txt","w")
out3=open(genom+".p2.output3.txt","w")

################ MAIN

plantstats={}
sex={}
inx=open("key.400.txt", "rU")
for line_idx, line in enumerate(inx):
	cols = line.replace('\n', '').split('\t') 
# vcfpos	name	sex
# 9	347F.p30.bam	F
	if line_idx>0:
		sex[int(cols[0])]=cols[2]
		plantstats[int(cols[0])]=[cols[1],0,0,0]

inx.close()

statp={}
statp[0]={} # everybody
for j in range(1,101):
	statp[0][j]=[0,0,0.0,0.0]# count,het,p,ehet

pdist={}
for j in range(101):
	pdist[j]=0

inx=open(genom+".slim.vcf", "rU")
for line_idx, line in enumerate(inx):
	cols = line.replace('\n', '').split('\t') 

	if line_idx % 10000 == 0:
		print line_idx 

	if cols[0] == "#CHROM":
		pass
	else:

		MQ=0
		u8=cols[7].split(";")
		for ii in range(len(u8)):
			if u8[ii].split("=")[0]=="MQ":
				MQ=float(u8[ii].split("=")[1])

		if MQ>=minMQ:		

			statx=[0.0,0.0,0.0,0.0]
			staty={"M":[0,0,0],"F":[0,0,0]}

			for pos in range(9,9+Number_RILs):
				ptype = sex[pos] # here to sort M and F
				GT=cols[ pos ].split(":")[0] # 1/1:101,14,0:1,12 
				pl1=cols[ pos ].split(":")[1]
				ad1=cols[ pos ].split(":")[2]
				if len(pl1.split(","))==3 and len(ad1.split(","))==2:
					m1 = int(ad1.split(",")[0])+int(ad1.split(",")[1])
					gl=[int(pl1.split(",")[0]),int(pl1.split(",")[1]),int(pl1.split(",")[2])]

					if GT =="0/0" and gl[0]==0 and gl[1]>0 and gl[2]>0 and m1>=mindepth:
						statx[3]+=float(m1)
						statx[0]+=1.0
						if m1>100:
							m1=100
						statp[0][m1][0]+=1
						statp[0][m1][2]+=1.0
						staty[ptype][0]+=1
						plantstats[pos][1]+=1

					elif GT =="1/1" and gl[2]==0 and gl[1]>0 and gl[0]>0 and m1>=mindepth:
						statx[3]+=float(m1)
						statx[2]+=1.0
						if m1>100:
							m1=100
						statp[0][m1][0]+=1
						staty[ptype][2]+=1
						plantstats[pos][3]+=1

					elif GT =="0/1" and gl[1]==0 and gl[2]>0 and gl[0]>0 and m1>=mindepth:
						statx[3]+=float(m1)
						statx[1]+=1.0
						if m1>100:
							m1=100
						statp[0][m1][0]+=1
						statp[0][m1][1]+=1
						statp[0][m1][2]+=0.5
						staty[ptype][1]+=1
						plantstats[pos][2]+=1

			calls=statx[0]+statx[1]+statx[2]
			if calls>0:
				px = float(2*statx[0]+statx[1])/float(2*calls)
				cat=int((px+0.0049)*100)
				pdist[cat]+=1

				Ecalls = [px*px*calls,2*(1-px)*px*calls,(1-px)*(1-px)*calls]
				x2=0.0
				for k in range(3):
					if Ecalls[k]>2:
						x2+= (statx[k]-Ecalls[k])**2.0 / Ecalls[k]

				mdepth = statx[3]/float(calls)
				out2.write(cols[0]+'\t'+cols[1]+'\t'+str(calls)+'\t'+str(px)+'\t'+str(mdepth)+'\t'+str(statx[0])+'\t'+str(statx[1])+'\t'+str(statx[2])+'\t'+str(statx[1]/Ecalls[1])+'\t'+str(x2))
				for k in range(3):
					out2.write('\t'+str(staty["M"][k]))
				for k in range(3):
					out2.write('\t'+str(staty["F"][k]))
				hf=float(staty["F"][1])/float(staty["F"][0]+staty["F"][1]+staty["F"][2])
				hm=float(staty["M"][1])/float(staty["M"][0]+staty["M"][1]+staty["F"][2])
				if staty["M"][1]<3 and staty["F"][1]>=10 and hm<0.1*hf:
					out2.write('\tpossibleX\n')
				elif staty["F"][1]<3 and staty["M"][1]>=10 and hf<0.1*hm:
					out2.write('\tweird\n')
				else:
					out2.write('\tauto\n')


				# for expected het given depth
				for pos in range(9,9+Number_RILs):
					
					GT=cols[ pos ].split(":")[0] # 1/1:101,14,0:1,12 
					pl1=cols[ pos ].split(":")[1]
					ad1=cols[ pos ].split(":")[2]
					if len(pl1.split(","))==3 and len(ad1.split(","))==2:
						m1 = int(ad1.split(",")[0])+int(ad1.split(",")[1])
						gl=[int(pl1.split(",")[0]),int(pl1.split(",")[1]),int(pl1.split(",")[2])]

						if GT =="0/0" and gl[0]==0 and gl[1]>0 and gl[2]>0 and m1>=mindepth:
							if m1>100:
								m1=100
							statp[0][m1][3]+=(2*px*(1-px))
						elif GT =="1/1" and gl[2]==0 and gl[1]>0 and gl[0]>0 and m1>=mindepth:
							if m1>100:
								m1=100
							statp[0][m1][3]+=(2*px*(1-px))
						elif GT =="0/1" and gl[1]==0 and gl[2]>0 and gl[0]>0 and m1>=mindepth:
							if m1>100:
								m1=100
							statp[0][m1][3]+=(2*px*(1-px))


for pos in range(9,9+Number_RILs):
	out3.write(plantstats[pos][0]+'\t'+str(plantstats[pos][1])+'\t'+str(plantstats[pos][2])+'\t'+str(plantstats[pos][3])+'\n')

pltID=0
for j in range(1,101):
	if statp[pltID][j][0]>0:
		out1.write(str(pltID)+'\t'+str(j)+'\t'+str(statp[pltID][j][0])+'\t'+str(float(statp[pltID][j][1])/float(statp[pltID][j][0]))+'\t'+str(float(statp[pltID][j][2])/float(statp[pltID][j][0]))+'\t'+str(float(statp[pltID][j][3])/float(statp[pltID][j][0]))+'\n')

print "p distribution"
for j in range(101):
	print j, pdist[j]
