# Supplementary material for: Sex‐specific natural selection on SNPs in Silene latifolia
Source: Evol Lett. 2022 May 27;6(4):308–18. doi: 10.1002/evl3.283 (PMC9346077; doi:10.1002/evl3.283)
Supplement: Supplementary file 3 — Supplementary material [file EVL3-6-308-s003.gz › Supplemental_File_1/fap.run.py]

import faps as fp
import sys

genom = sys.argv[1]
delta = sys.argv[2]
found = float(sys.argv[3])
notfound = float(sys.argv[4])
MinFC = 0.1 # include only males if called at this fraction of SNPs

out1=open(genom+".d"+delta+".fap.sires.txt", "w")

infile=genom+".d"+delta+".matpat.txt" # M4n3.d3.matpat.txt
MD = notfound/(notfound+found) # fraction dads missing

oby={}
in0=open(infile,"rU") # 

keep={}
inx=open(genom+".d"+delta+".MaleFit.txt","r")
for line_idx, line in enumerate(inx):
	cols = line.replace('\n', '').split('\t') 
# 1080M	576	0.451113938728	0
	if float(cols[2])>=MinFC:
		keep[cols[0]]=1
inx.close()


off_of_mamma={}
mamma={}
for line_idx, line in enumerate(in0):
	cols = line.replace('\n', '').split('\t') 

# 1000_3	1000F	5342	3013	1009M	1406	-9328.21123922	-9431.17621215	-102.964972937
	if int(cols[2]) > 0:
		try:
			u8=off_of_mamma[cols[1]]
			if cols[0] not in off_of_mamma[cols[1]]:
				off_of_mamma[cols[1]].append(cols[0])
			
		except KeyError:
			off_of_mamma[cols[1]]=[cols[0]]

		try:
			uu=keep[cols[4]]
			try:
				oby[cols[0]].append([cols[8],cols[4]])
			except KeyError:
				oby[cols[0]]=[[cols[8],cols[4]]]
				mamma[cols[0]]=cols[1]
		except KeyError:
			pass

in0.close()

for moms in off_of_mamma:

	for j in range(len(off_of_mamma[moms])):
		off = off_of_mamma[moms][j]
		if j==0:
			outx=open(moms+".csv", "w")
			outx.write("offspringID,motherID")
			for j in range(len(oby[off])):
				outx.write(","+oby[off][j][1])
			outx.write(",missing_father\n")
		outx.write(off+","+moms)
		for j in range(len(oby[off])):
			outx.write(","+oby[off][j][0])
		outx.write(",0.0\n")

	outx.close()

	patlik= fp.read_paternity_array(moms+".csv", mothers_col=2,likelihood_col=3)
	patlik.missing_parents = MD
	sc = fp.sibship_clustering(patlik)
	ux=sc.sires()
	L1=ux['label']
	L2=ux['offspring']
	for xx in range(len(L1)):
		out1.write(moms+'\t'+str(L1[xx])+'\t'+str(L2[xx])+'\n')
