# Supplementary material for: Sex‐specific natural selection on SNPs in Silene latifolia
Source: Evol Lett. 2022 May 27;6(4):308–18. doi: 10.1002/evl3.283 (PMC9346077; doi:10.1002/evl3.283)
Supplement: Supplementary file 3 — Supplementary material [file EVL3-6-308-s003.gz › Supplemental_File_1/Paternity.matrix.py]

# 6B use updated inputs

import sys
from math import log

mindelta=1 # must be >=1
genom=sys.argv[1]

offspring=sys.argv[2] # 88
mother = sys.argv[3] # 88F

infile=genom+".full.L.run2.2.txt" # M4n3.full.L.run2.2.txt 
out1=open(offspring+".d"+str(mindelta)+".pat.mat.txt","w")

inw=open(genom+".run2hth.txt","r") # include only individuals with sufficient coverage


# this is offspring prob given mom and dad
FamProbs={}
for j in range(3): # moms
	FamProbs[j]={}
	for k in range(3): # sires
		FamProbs[j][k]={}
		for x in range(3): # off geno
			FamProbs[j][k][x]=0.0

FamProbs[0][0][0]=1.0 # mom is RR
FamProbs[0][1][0]=0.5
FamProbs[0][1][1]=0.5
FamProbs[0][2][1]=1.0
FamProbs[1][0][0]=0.5 # mom is het
FamProbs[1][0][1]=0.5 
FamProbs[1][1][0]=0.25
FamProbs[1][1][1]=0.5
FamProbs[1][1][2]=0.25
FamProbs[1][2][1]=0.5
FamProbs[1][2][2]=0.5
FamProbs[2][0][1]=1.0 # mom is AA
FamProbs[2][1][1]=0.5
FamProbs[2][1][2]=0.5
FamProbs[2][2][2]=1.0

def PgivenDad(p,op,mp,dp):
	pm=pms[0]
	qm=1-pm
	ps=pms[1] # actually males and not sires
	qs=1-ps
	po=(pm+ps)/2.0
	qo=1-po
	prxm=[ pm*pm*mp[0] , 2*qm*pm*mp[1] , qm*qm*mp[2] ]
	prxs=[ ps*ps*dp[0] , 2*qs*ps*dp[1], qs*qs*dp[2] ]
	prxo=[ po*po*op[0] , 2*qo*po*op[1] , qo*qo*op[2] ]
	vx=[1.0,1.0,1.0]

	prob=0.0
	for j in range(3): # moms
		for k in range(3): # sires
			for x in range(3): # off geno
				prob+= (prxm[j]*prxs[k]*prxo[x]*FamProbs[j][k][x])

	return prob


def PgivenOther(p,op,mp,dp):

	pm=pms[0]
	qm=1-pm
	ps=pms[1]  # actually males and not sires
	qs=1-ps
	po=(pm+ps)/2.0
	qo=1-po
	prxm=[ pm*pm*mp[0] , 2*qm*pm*mp[1] , qm*qm*mp[2] ]
	prxs=[ ps*ps, 2*qs*ps, qs*qs ]
	prxo=[ po*po*op[0] , 2*qo*po*op[1] , qo*qo*op[2] ]
	vx=[1.0,1.0,1.0]

	prob=0.0
	for j in range(3): # moms
		for k in range(3): # sires
			for x in range(3): # off geno
				prob+= (prxm[j]*prxs[k]*prxo[x]*FamProbs[j][k][x])

	prob*=(ps*ps*dp[0]+2*qs*ps*dp[1]+qs*qs*dp[2]) # Prob = prob(dad)*(prob mom&off)

	return prob


keep={}
iny=open(genom+".run1aymmr2.txt", "rU") # 
for line_idx, line in enumerate(iny):
	cols = line.replace('\n', '').split('\t') 
# artifical_scaff1	173	345	-466.672883968	-463.575977647	-3.09690632062	258336	-369606.903036	-357541.707461	-12065.1955744
# artifical_scaff1	36	23	-56.5507766334	-55.4277068353	-1.1230697981	19705	-46630.0960577	-44926.1153548	-1703.98070287
	if float(cols[5])>mindelta and float(cols[9])<0.0:
		keep[cols[0]+"_"+cols[1]]=float(cols[5])

iny.close()

print "snps allowed",len(keep)

pR={}
iny=open(genom+".run2eQs.txt", "rU") # from Het.bySNP.s2.txt
for line_idx, line in enumerate(iny):
	cols = line.replace('\n', '').split('\t') 
# artifical_scaff1	43	463	0.02	0.02	0.9916438103811198	0.9515927905126705	0.998	0.9440882842045104	-147.6737493

	try:
		ux=keep[cols[0]+"_"+cols[1]]
		pR[cols[0]+"_"+cols[1]]=[float(cols[6]),float(cols[5])]# female,male
	except KeyError:
		pass
	
iny.close()


malescores={}
malenames={}
in0=open(infile,"rU") # ranked list of snps based on quality

locix=0
lociy=0
for line_idx, line in enumerate(in0):
	cols = line.replace('\n', '').split('\t') 
	if line_idx==0:
		MomPos=-99
		plants = len(cols)-2
		for j in range(2,len(cols)):
# Ch	pos	1009M	100M	1013M	1014M ...	
			# print cols[j]
			if cols[j]==offspring:
				OPos = j
			elif cols[j]==mother:
				MomPos = j
			elif cols[j][-1]=="M":
				malescores[j]=[0.0,0.0,0]
				malenames[j]=cols[j]
	elif line_idx==1:
		if MomPos==-99:
			print "no mom data ",mother
			break

	elif line_idx>1:
# 100795	15	ND	ND	ND	0.260288657506,0.000206282585312,0.739505059908	0.236565243075,0.0913301945184,0.672104562406
		try:

			pms=pR[cols[0]+"_"+cols[1]]
			if pms[0]<0.001 or pms[0]>0.999 or pms[1]<0.001 or pms[1]>0.999:
				print "way out ",pms
				break

			if cols[ OPos ]!="1,1,1":
				locix+=1
				oprobs=[float(cols[ OPos ].split(",")[0]),float(cols[ OPos ].split(",")[1]),float(cols[ OPos ].split(",")[2])]
				mprobs=[float(cols[ MomPos ].split(",")[0]),float(cols[ MomPos ].split(",")[1]),float(cols[ MomPos ].split(",")[2])]
				if cols[ MomPos ] != "1,1,1":
					lociy+=1
				for j in malescores:
					if cols[j] != "1,1,1":
						malescores[j][2]+=1
					dprobs=[float(cols[j].split(",")[0]),float(cols[j].split(",")[1]),float(cols[j].split(",")[2])]

					p1 = PgivenDad(pms,oprobs,mprobs,dprobs) # prob of data given that sire is true father
					p0 = PgivenOther(pms,oprobs,mprobs,dprobs) # prob of data given that this male is a random individual from population (not the sire)
					malescores[j][1]+=log(p1)
					malescores[j][0]+=log(p0)
				# if abs(log(p1)-log(p0))>1.0:
				#	print p,oprobs,mprobs,dprobs,log(p1)-log(p0)
		except KeyError:
			pass

in0.close()
print "loci scored in offspring",offspring,locix

for j in malescores:
	out1.write(offspring+'\t'+mother+'\t'+str(locix)+'\t'+str(lociy)+'\t'+malenames[j]+'\t'+str(malescores[j][2])+'\t'+str(malescores[j][0])+'\t'+str(malescores[j][1])+'\t'+str(malescores[j][1]-malescores[j][0])+'\n')
