# Supplementary material for: Sex‐specific natural selection on SNPs in Silene latifolia
Source: Evol Lett. 2022 May 27;6(4):308–18. doi: 10.1002/evl3.283 (PMC9346077; doi:10.1002/evl3.283)
Supplement: Supplementary file 3 — Supplementary material [file EVL3-6-308-s003.gz › Supplemental_File_1/Paternity.and.seed.dp.py]

#-------------------------------------------------------------------------------
# Name:        estimation of genotype to siring success
# v1 :: genotype params held to previous MLE values
# v2 :: take paternity measure (comp) and delta as command line args
# v3 :: take GL input
# -------------------------------------------------------------------------------

import sys
from scipy import optimize
from math import exp,log,sqrt
from scipy.stats import nbinom
from scipy.stats import chi2

genom="M4n3" # sys.argv[1]
startline=0
xpern=200000 # int(sys.argv[2]) # lines per run
comp = "2" # sys.argv[3]
delta= "d1" # sys.argv[4] # "d5"

lowq=0.002
zy=0.00001 # edge for bounds
lprob = exp(-50.0)
BIGBAD = -999999

out2=open(genom+delta+".dpdirect.txt","w")


################ MAIN

vcfpositions={}
inx=open(genom+".samples.per.plant3.txt", "rU")
for line_idx, line in enumerate(inx):
        cols = line.replace('\n', '').split('\t') 
# 344	1653
# 345	1655	1656
# unique_ID	vcf pos ...
	vcfpositions[int(cols[0])]=[]
	for j in range(1,len(cols)):
		vcfpositions[int(cols[0])].append(int(cols[j]))
inx.close()


FamsWithin={"Male":[],"NR":[],"matfam":[]}
FamMembers={}
inx=open(genom+".families3.txt", "rU")
for line_idx, line in enumerate(inx):
        cols = line.replace('\n', '').split('\t') 
# Male	5310	311
# NR	5590	1270
# matfam	3088	766
# matfam	906	-9	1960	1961
	FamsWithin[cols[0]].append(int(cols[1]))
	FamMembers[int(cols[1])]=[]
	for j in range(2,len(cols)):
		FamMembers[int(cols[1])].append( int(cols[j]) )
inx.close()


nametonum={}
iny=open(genom+".uni.to.type3.txt", "rU")
for line_idx, line in enumerate(iny):
	cols = line.replace('\n', '').split('\t') 
# Unique number	name	type		
# 1	1009M	Male
	if line_idx>0:
		nametonum[cols[1]]=int(cols[0])
		
iny.close()


Pdata={}
stx=[0,0.0,0.0]
iny=open(genom+"."+delta+".paternity.txt", "rU") 
for line_idx, line in enumerate(iny):
	cols = line.replace('\n', '').split('\t') 
# 1080M	576	0.451113938728	0	0.0948250078464
# 3341M	576	0.897685948552	1	1.43644253646
# 295M	576	0.0652763564383	1	NA

	if comp=="2":
		if cols[4]=="NA":
			pass # z = "NA"
		else:
 			z = float(cols[ 4 ])
			Pdata[nametonum[cols[0]]]=z
			stx[0]+=1
			stx[1]+=z
			stx[2]+=(z*z)

# NO NEED FOR INTEGERS
# 	 		z=int(z+0.499) # rounded fractional value
#	else:
# 		z=int(cols[3])


iny.close()
zmean=	stx[1]/float(stx[0])
zvar=	stx[2]/float(stx[0])-(zmean*zmean)
zsd=sqrt(zvar)
print "male mean var sd ",zmean,zvar,zsd


stx=[0,0.0,0.0]
iny=open("female.seedset.txt", "rU")
for line_idx, line in enumerate(iny):
	cols = line.replace('\n', '').split('\t') 
# 3120F	1	
# 971F	7	
	z=int(cols[1]) # seed, 
	try:
		Pdata[nametonum[cols[0]]]=z
		stx[0]+=1
		stx[1]+=float(z)
		stx[2]+=float(z*z)
	except KeyError:
		pass

iny.close()
fzmean=	stx[1]/float(stx[0])
fzvar=	stx[2]/float(stx[0])-(zmean*zmean)
fzsd=sqrt(zvar)
print "fem mean var sd ",fzmean,fzvar,fzsd


QM={}
QF={}

inx=open(genom+".GL.txt", "rU")
for line_idx, line in enumerate(inx):


	if line_idx>=startline and line_idx<(startline+xpern):   
		cols = line.replace('\n', '').split('\t') 
# artifical_scaff1	43	male	0.991643810381	1157:1,1,1	1131:1,1,1	
# artifical_scaff1	43	female	0.970381	704:1,1,1	2022:1,1,1	...
		if cols[2]=="male": 

			g={0:0.0,1:0.0,2:0.0}
			gx={0:0.0,1:0.0,2:0.0}
			w1={0:[0.0,0.0],1:[0.0,0.0],2:[0.0,0.0]}
			w2={0:[0.0,0.0],1:[0.0,0.0],2:[0.0,0.0]}
			q=float(cols[3])
			qnew=[]
			for j in range(4,len(cols)):
				pltID = int(cols[j].split(":")[0])
				try:
					z=Pdata[pltID]
					gdata= ( cols[j].split(":")[1] ).split(",")
					gx[0]=q*q*float(gdata[0])
					gx[1]=2*q*(1-q)*float(gdata[1])
					gx[2]=(1-q)*(1-q)*float(gdata[2])
					for k in range(3):
						g[k]=gx[k]/(gx[0]+gx[1]+gx[2])
					# print "pp",cols[j].split(":")[1],g
					qnew.append(g[0]+g[1]/2.0)
					if cols[j].split(":")[1] == "1,1,1":
						for k in range(3):
							w1[k][0]+=g[k]*z
							w1[k][1]+=g[k]
					else:
						for k in range(3):
							w1[k][0]+=g[k]*z
							w1[k][1]+=g[k]
							w2[k][0]+=g[k]*z
							w2[k][1]+=g[k]

				except KeyError:
					pass # zdata["Male"].append("NA")

			for k in range(3):
				w1[k][0]=w1[k][0]/w1[k][1]				
				w2[k][0]=w2[k][0]/w2[k][1]
			# print q,sum(qnew)/len(qnew),zmean,q*q*w2[0][0]+2*q*(1-q)*w2[1][0]+(1-q)*(1-q)*w2[2][0]

			q=sum(qnew)/len(qnew) # updated based on pp values
			
			wbar=q*q*w1[0][0]+2*q*(1-q)*w1[1][0]+(1-q)*(1-q)*w1[2][0]
			dq1 = (q*q*w1[0][0]+(1-q)*q*w1[1][0])/wbar - q
			wbar=q*q*w2[0][0]+2*q*(1-q)*w2[1][0]+(1-q)*(1-q)*w2[2][0]
			dq2 = (q*q*w2[0][0]+(1-q)*q*w2[1][0])/wbar - q

			#print 	cols[0]+'\t'+cols[1],q,dq1,w1	
			# print 	cols[0]+'\t'+cols[1],q,dq2,w2
			out2.write( cols[0]+'\t'+cols[1]+'\t'+str(q)+'\t'+str(dq1)+'\t'+str(w1[0][0])+'\t'+str(w1[1][0])+'\t'+str(w1[2][0]) )
			# out2.write( '\t'+str(dq2)+'\t'+str(w2[0][0])+'\t'+str(w2[1][0])+'\t'+str(w2[2][0])+'\n' )

		elif cols[2]=="female":

			g={0:0.0,1:0.0,2:0.0}
			gx={0:0.0,1:0.0,2:0.0}
			w1={0:[0.0,0.0],1:[0.0,0.0],2:[0.0,0.0]} # produce at least one seed (0/1)
			w2={0:[0.0,0.0],1:[0.0,0.0],2:[0.0,0.0]} # ln (seed) among fecund
			q=float(cols[3])
			qnew=[]
			for j in range(4,len(cols)):
				pltID = int(cols[j].split(":")[0])
				try:
					z=Pdata[pltID]
					gdata= ( cols[j].split(":")[1] ).split(",")
					gx[0]=q*q*float(gdata[0])
					gx[1]=2*q*(1-q)*float(gdata[1])
					gx[2]=(1-q)*(1-q)*float(gdata[2])
					for k in range(3):
						g[k]=gx[k]/(gx[0]+gx[1]+gx[2])
					# print "pp",cols[j].split(":")[1],g
					qnew.append(g[0]+g[1]/2.0)
					if z==0:
						for k in range(3):
							w1[k][0]+=g[k]*0.0
							w1[k][1]+=g[k]
					else:
						for k in range(3):
							w1[k][0]+=g[k]*1.0
							w1[k][1]+=g[k]

							w2[k][0]+=g[k]*log(float(z))
							w2[k][1]+=g[k]


				except KeyError:
					pass # zdata["Male"].append("NA")

			for k in range(3):
				w1[k][0]=w1[k][0]/w1[k][1] # genotype mean for survival to seed				
				w2[k][0]=exp(w2[k][0]/w2[k][1]) # genotype mean for fec given survival
			# print q,sum(qnew)/len(qnew),zmean,q*q*w2[0][0]+2*q*(1-q)*w2[1][0]+(1-q)*(1-q)*w2[2][0]

			q=sum(qnew)/len(qnew) # updated based on pp values
			
			wbar=q*q*w1[0][0]*w2[0][0]+2*q*(1-q)*w1[1][0]*w2[1][0]+(1-q)*(1-q)*w1[2][0]*w2[2][0]
			dq1 = (q*q*w1[0][0]*w2[0][0]+(1-q)*q*w1[1][0]*w2[1][0])/wbar - q
			

			if line_idx % 1001==0:
				print 	cols[0]+'\t'+cols[1],q,dq1,w1,w2	
			# print 	cols[0]+'\t'+cols[1],q,dq2,w2
			out2.write( '\t'+str(q)+'\t'+str(dq1)+'\t'+str(w1[0][0])+'\t'+str(w1[1][0])+'\t'+str(w1[2][0])+'\t'+str(w2[0][0])+'\t'+str(w2[1][0])+'\t'+str(w2[2][0])+'\t'+str(w1[0][0]*w2[0][0])+'\t'+str(w1[1][0]*w2[1][0])+'\t'+str(w1[2][0]*w2[2][0])+'\n' )
			# out2.write( '\t'+str(dq2)+'\t'+str(w2[0][0])+'\t'+str(w2[1][0])+'\t'+str(w2[2][0])+'\n' )


		else:
			print "error code 898"

	elif line_idx>=(startline+xpern):  
		break
