# Supplementary material for: Sex‐specific natural selection on SNPs in Silene latifolia
Source: Evol Lett. 2022 May 27;6(4):308–18. doi: 10.1002/evl3.283 (PMC9346077; doi:10.1002/evl3.283)
Supplement: Supplementary file 3 — Supplementary material [file EVL3-6-308-s003.gz › Supplemental_File_1/Paternity.hardcalls.py]

import sys
from math import log,exp

SireCutoff = 0.01 # fraction of calls to be included

mingood=0.0
dgood = 3.0

genom=sys.argv[1]
delta = sys.argv[2]

infile=genom+".d"+delta+".matpat.txt" # 

out1=open(genom+".d"+delta+".MaleFit.txt","w")
out2=open(genom+".d"+delta+".family.trios.txt","w")
malescores={}
oby={}
in0=open(infile,"rU") # 

maxi=0.0
inx=open(genom+".d"+delta+".calls.sire.offma.txt","r")
for line_idx, line in enumerate(inx):
	cols = line.replace('\n', '').split('\t') 
# sire	1080M	4087.08737864
	if cols[0]=="sire":
		if float(cols[2])>maxi:
			maxi=float(cols[2])
inx.close()
keep={}
inx=open(genom+".d"+delta+".calls.sire.offma.txt","r")
for line_idx, line in enumerate(inx):
	cols = line.replace('\n', '').split('\t') 
# sire	1080M	4087.08737864
	if cols[0]=="sire":
		if float(cols[2])>SireCutoff*maxi:
			keep[cols[1]]=1
inx.close()
print "sires included ",len(keep)


mamma={}
for line_idx, line in enumerate(in0):
	cols = line.replace('\n', '').split('\t') 

# 1000_3	1000F	5342	3013	1009M	1406	-9328.21123922	-9431.17621215	-102.964972937
	if int(cols[2]) > 0:
		try:
			ut=keep[cols[4]]
			fc = float(cols[5])/float(cols[2])
			try:
				malescores[cols[4]][0].append(fc)	
				malescores[cols[4]][1].append(float(cols[8]))
			except KeyError:
				malescores[cols[4]]=[[fc],[float(cols[8])]]

			try:
				oby[cols[0]].append([float(cols[8]),cols[4]])
			except KeyError:
				oby[cols[0]]=[[float(cols[8]),cols[4]]]
				mamma[cols[0]]=cols[1]
		except KeyError:
			pass

in0.close()


malex={}
maley={}
for m in malescores:
	malex[m]=[0,0,0,0]
	maley[m]=0.0


missingdad=[0,0]
for off in oby:
	oby[off].sort(reverse=True)
	cols = line.replace('\n', '').split('\t') 
	print	off,oby[off][0][0],oby[off][0][1]
	if oby[off][0][0]>mingood and  (oby[off][0][0]-oby[off][1][0])>dgood: # hard call of father
		malex[oby[off][0][1]][0]+=1
	out2.write(off+'\t'+mamma[off]+'\t'+oby[off][0][1]+'\t'+str(oby[off][0][0])+'\n')

	if oby[off][0][0]>0.0:
		missingdad[0]+=1
	else:
		missingdad[1]+=1

for m in malescores:
	# print m
	called=len(malescores[m][0])
	meanfc=sum(malescores[m][0])/float(called)
	malescores[m][1].sort(reverse=True)
	cx=0
	for j in range(called):
		if malescores[m][1][j]>0:
			cx+=1
	out1.write(m+'\t'+str(called)+'\t'+str(meanfc)+'\t'+str(malex[m][0])+'\n')	

print "dads found, notfound ",missingdad
