# Supplementary material for: Sex‐specific natural selection on SNPs in Silene latifolia
Source: Evol Lett. 2022 May 27;6(4):308–18. doi: 10.1002/evl3.283 (PMC9346077; doi:10.1002/evl3.283)
Supplement: Supplementary file 3 — Supplementary material [file EVL3-6-308-s003.gz › Supplemental_File_1/LD1.py]

# correlation between scores (0,1,2) at each locus

# https://www.ncbi.nlm.nih.gov/pmc/articles/PMC2710162/

import sys
from math import sqrt

chrom=sys.argv[1]
position = sys.argv[2]

cutoff = 0.95

snpID=chrom+"_"+position

out1= open("Contrasts."+snpID+".txt", "w") # 
out1a=open("HighR2."+snpID+".txt", "w") 

minshared=20 # min individuals with shared loci to contrast
highR2 = 0.8
pfocal=[0,0]

Gfocal=[]
ccg=[0,0,0]
inx=open("M4n3.GL.txt", "rU")
for line_idx, line in enumerate(inx):
	cols = line.replace('\n', '').split('\t') 
# artifical_scaff1	43	male	0.991643810381	1157:1,1,1	1131:1,1,1	
# artifical_scaff1	43	female	0.970381	704:1,1,1	2022:1,1,1	...
	if cols[0]+"_"+cols[1]==snpID:
		if cols[2]=="male": 
			q=float(cols[3])
			g={0:0.0,1:0.0,2:0.0}
			gx={0:0.0,1:0.0,2:0.0}
			for j in range(4,len(cols)):
				gdata= ( cols[j].split(":")[1] ).split(",")
				gx[0]=q*q*float(gdata[0])
				gx[1]=2*q*(1-q)*float(gdata[1])
				gx[2]=(1-q)*(1-q)*float(gdata[2])
				for k in range(3):
					g[k]=gx[k]/(gx[0]+gx[1]+gx[2])
				if g[0]>cutoff:
					Gfocal.append(0)
					ccg[0]+=1
				elif g[1]>cutoff:
					Gfocal.append(1)
					ccg[1]+=1 
				elif g[2]>cutoff:
					Gfocal.append(2)
					ccg[2]+=1 
				else:
					Gfocal.append(-9)
 
		elif cols[2]=="female": 
			q=float(cols[3])
			for j in range(4,len(cols)):
				gdata= ( cols[j].split(":")[1] ).split(",")
				gx[0]=q*q*float(gdata[0])
				gx[1]=2*q*(1-q)*float(gdata[1])
				gx[2]=(1-q)*(1-q)*float(gdata[2])
				for k in range(3):
					g[k]=gx[k]/(gx[0]+gx[1]+gx[2])
				if g[0]>cutoff:
					Gfocal.append(0)
					ccg[0]+=1
				elif g[1]>cutoff:
					Gfocal.append(1)
					ccg[1]+=1 
				elif g[2]>cutoff:
					Gfocal.append(2)
					ccg[2]+=1 
				else:
					Gfocal.append(-9)
			break
inx.close()

print ccg
print len(Gfocal),Gfocal
nloci = len(Gfocal)

inx=open("M4n3.GL.txt", "rU")
for line_idx, line in enumerate(inx):
	cols = line.replace('\n', '').split('\t') 
# artifical_scaff1	43	male	0.991643810381	1157:1,1,1	1131:1,1,1	
# artifical_scaff1	43	female	0.970381	704:1,1,1	2022:1,1,1	...
	if cols[0]+"_"+cols[1] != snpID:

		if cols[2]=="male": 
			Gk=[]
			q=float(cols[3])
			g={0:0.0,1:0.0,2:0.0}
			gx={0:0.0,1:0.0,2:0.0}
			for j in range(4,len(cols)):
				gdata= ( cols[j].split(":")[1] ).split(",")
				gx[0]=q*q*float(gdata[0])
				gx[1]=2*q*(1-q)*float(gdata[1])
				gx[2]=(1-q)*(1-q)*float(gdata[2])
				for k in range(3):
					g[k]=gx[k]/(gx[0]+gx[1]+gx[2])
				if g[0]>cutoff:
					Gk.append(0)

				elif g[1]>cutoff:
					Gk.append(1)

				elif g[2]>cutoff:
					Gk.append(2)

				else:
					Gk.append(-9)
 
		elif cols[2]=="female": 
			q=float(cols[3])
			for j in range(4,len(cols)):
				gdata= ( cols[j].split(":")[1] ).split(",")
				gx[0]=q*q*float(gdata[0])
				gx[1]=2*q*(1-q)*float(gdata[1])
				gx[2]=(1-q)*(1-q)*float(gdata[2])
				for k in range(3):
					g[k]=gx[k]/(gx[0]+gx[1]+gx[2])
				if g[0]>cutoff:
					Gk.append(0)

				elif g[1]>cutoff:
					Gk.append(1)

				elif g[2]>cutoff:
					Gk.append(2)
				else:
					Gk.append(-9)

			datums={0:[],1:[]}
			for j in range(nloci):
				if Gfocal[j] != -9 and Gk[j] != -9:
					datums[0].append(Gfocal[j])
					datums[1].append(Gk[j])
			if len(datums[0])>=minshared:
				p0 = sum(datums[0])/float(len(datums[0]))
				p1 = sum(datums[1])/float(len(datums[1]))
				cov = 0.0
				x0=0.0
				x1=0.0
				for j in range(len(datums[0])):
					cov+= (datums[0][j]*datums[1][j]-p0*p1) /float(len(datums[0]))
					x0+=  (datums[0][j]-p0)**2.0 /float(len(datums[0]))
					x1+=  (datums[1][j]-p1)**2.0 /float(len(datums[0]))

				if x0>0.0 and x1>0.0:
					R2 = cov**2.0 / (x0*x1)
					out1.write(chrom+"\t"+position+"\t"+str(ccg[0])+"\t"+str(ccg[1])+"\t"+str(ccg[2])+"\t"+cols[0]+"\t"+cols[1]+"\t"+str(len(datums[0]))+"\t"+str(p1/2.0)+"\t"+str(R2)+"\n")
					if R2>=highR2:
						out1a.write(chrom+"\t"+position+"\t"+str(ccg[0])+"\t"+str(ccg[1])+"\t"+str(ccg[2])+"\t"+cols[0]+"\t"+cols[1]+"\t"+str(len(datums[0]))+"\t"+str(p1/2.0)+"\t"+str(R2)+"\n")

inx.close()
