# Supplementary material for: Sex‐specific natural selection on SNPs in Silene latifolia
Source: Evol Lett. 2022 May 27;6(4):308–18. doi: 10.1002/evl3.283 (PMC9346077; doi:10.1002/evl3.283)
Supplement: Supplementary file 3 — Supplementary material [file EVL3-6-308-s003.gz › Supplemental_File_1/DP.SE.permreps.py]

import sys
from scipy import stats
from math import sqrt

killMF = 1 # set to 1 to kill extreme Male/Female divergent SNPs
killval= 3.84

NoReps = 10000

genom="M4n3" # sys.argv[1]
delta="d1"

out2=open(genom+delta+".SE.dp.txt","w") # genom+delta+".perm.dp2.txt" 

gscax={}
iny=open(genom+".gsca.txt", "rU")
for line_idx, line in enumerate(iny):
	cols = line.replace('\n', '').split('\t') 
# artifical_scaff1	43	463	0.02	0.02	0.9918153940377729	0.9524427628734999	0.9434688145776654	-147.875590141	0.02	0.02	0.9868044865792656	0.9407959105468124	0.998	-149.127285519	0.02	0.02	0.9730446960555753	0.998	0.9278329162097879	-150.932150645	0.02	0.02	0.9916427349626373	0.951595941172776	0.998	0.9440896799422391	-147.673749257	0.403681767901	0.5251939380271127	0.02818276765283706	2.90707252536	0.08819182514983293	-0.047553055020398194	6.51680277707	0.010685994052063275	-0.04004679378986131

	if float(cols[34])>killval and killMF==1:
		pass
	else:
		gscax[cols[0]+"x"+cols[1]]=[0,0.0,0.0,0.0,0.0]

iny.close()
print "snps passing GSCA",len(gscax)


for rp in range(NoReps):

	if rp % 10 == 0:
		print "working ",rp
	x={}
	y={}
	y2={}
	sigcats=["ss","ns","sn","nn"]
	for ix in sigcats:
		x[ix]=[]
		y[ix]=[]
		y2[ix]=[]
	iny=open(genom+delta+"."+str(rp)+".dpsim.txt", "rU") # M4n3d1.9527.dpsim.txt
	for line_idx, line in enumerate(iny):
		cols = line.replace('\n', '').split('\t') 
	# artifical_scaff1	43	0.991270815221	0.000907784985136	0.9523583135	-0.0105274844301
		try:
			gsc= gscax[cols[0]+"x"+cols[1]]
			
			dqapt = float(cols[3]) # dp paternity
			dqapt2= float(cols[5]) # dp seed
                        gscax[cols[0]+"x"+cols[1]][0]+= 1
                        gscax[cols[0]+"x"+cols[1]][1]+= dqapt
                        gscax[cols[0]+"x"+cols[1]][2]+= dqapt*dqapt
                        gscax[cols[0]+"x"+cols[1]][3]+= dqapt2
                        gscax[cols[0]+"x"+cols[1]][4]+= dqapt2*dqapt2
		except KeyError:
			pass

	iny.close()


for snp in gscax:
	gscax[snp][1]=gscax[snp][1]/float(gscax[snp][0]) # mean dp paternity
	gscax[snp][2]=gscax[snp][2]/float(gscax[snp][0]) - gscax[snp][1]**2.0 # var
	gscax[snp][3]=gscax[snp][3]/float(gscax[snp][0]) # mean dp seed
	gscax[snp][4]=gscax[snp][4]/float(gscax[snp][0]) - gscax[snp][3]**2.0 # var	
	out2.write(snp.split("x")[0]+'\t'+snp.split("x")[1]+'\t'+str(gscax[snp][1])+'\t'+str(sqrt(gscax[snp][2]))+'\t'+str(gscax[snp][3])+'\t'+str(sqrt(gscax[snp][4]))+'\n')
