# Supplementary material for: Sex‐specific natural selection on SNPs in Silene latifolia
Source: Evol Lett. 2022 May 27;6(4):308–18. doi: 10.1002/evl3.283 (PMC9346077; doi:10.1002/evl3.283)
Supplement: Supplementary file 3 — Supplementary material [file EVL3-6-308-s003.gz › Supplemental_File_1/LD.among.SigSNPs.py]

# LD2 :: among defined set of SNPs
# correlation between scores (0,1,2) at each locus

# https://www.ncbi.nlm.nih.gov/pmc/articles/PMC2710162/

import sys
from math import sqrt

snpfile=sys.argv[1] # 

cutoff = 0.95

out1= open("Contrasts."+snpfile, "w") #  

minshared=20 # min individuals with shared loci to contrast

Gfocal={}
ccg={}
inx=open(snpfile, "rU")
for line_idx, line in enumerate(inx):
	cols = line.replace('\n', '').split('\t') 
# artifical_scaff56	381001
	Gfocal[cols[0]+"_"+cols[1]]=[]
	ccg[cols[0]+"_"+cols[1]]=[0,0,0]

inx.close()

inx=open("M4n3.GL.txt", "rU")
for line_idx, line in enumerate(inx):
	cols = line.replace('\n', '').split('\t') 
# artifical_scaff1	43	male	0.991643810381	1157:1,1,1	1131:1,1,1	
# artifical_scaff1	43	female	0.970381	704:1,1,1	2022:1,1,1	...
	try:
		ux=Gfocal[cols[0]+"_"+cols[1]]

		if cols[2]=="male": 
			q=float(cols[3])
			g={0:0.0,1:0.0,2:0.0}
			gx={0:0.0,1:0.0,2:0.0}
			for j in range(4,len(cols)):
				gdata= ( cols[j].split(":")[1] ).split(",")
				gx[0]=q*q*float(gdata[0])
				gx[1]=2*q*(1-q)*float(gdata[1])
				gx[2]=(1-q)*(1-q)*float(gdata[2])
				for k in range(3):
					g[k]=gx[k]/(gx[0]+gx[1]+gx[2])
				if g[0]>cutoff:
					Gfocal[cols[0]+"_"+cols[1]].append(0)
					ccg[cols[0]+"_"+cols[1]][0]+=1
				elif g[1]>cutoff:
					Gfocal[cols[0]+"_"+cols[1]].append(1)
					ccg[cols[0]+"_"+cols[1]][1]+=1 
				elif g[2]>cutoff:
					Gfocal[cols[0]+"_"+cols[1]].append(2)
					ccg[cols[0]+"_"+cols[1]][2]+=1 
				else:
					Gfocal[cols[0]+"_"+cols[1]].append(-9)
 
		elif cols[2]=="female": 
			q=float(cols[3])
			for j in range(4,len(cols)):
				gdata= ( cols[j].split(":")[1] ).split(",")
				gx[0]=q*q*float(gdata[0])
				gx[1]=2*q*(1-q)*float(gdata[1])
				gx[2]=(1-q)*(1-q)*float(gdata[2])
				for k in range(3):
					g[k]=gx[k]/(gx[0]+gx[1]+gx[2])
				if g[0]>cutoff:
					Gfocal[cols[0]+"_"+cols[1]].append(0)
					ccg[cols[0]+"_"+cols[1]][0]+=1
				elif g[1]>cutoff:
					Gfocal[cols[0]+"_"+cols[1]].append(1)
					ccg[cols[0]+"_"+cols[1]][1]+=1 
				elif g[2]>cutoff:
					Gfocal[cols[0]+"_"+cols[1]].append(2)
					ccg[cols[0]+"_"+cols[1]][2]+=1 
				else:
					Gfocal[cols[0]+"_"+cols[1]].append(-9)

			print cols[0]+"_"+cols[1],ccg[cols[0]+"_"+cols[1]],Gfocal[cols[0]+"_"+cols[1]]
			nloci = len(Gfocal[cols[0]+"_"+cols[1]])

	except KeyError:
		pass
inx.close()

slist=Gfocal.keys()
ns = len(slist) # number of snps

for s1 in range(ns-1):
	for s2 in range(s1+1,ns):
		snp1=slist[s1] 
		snp2=slist[s2]

		datums={0:[],1:[]}
		for j in range(nloci):
			if Gfocal[snp1][j] != -9 and Gfocal[snp2][j] != -9:
				datums[0].append(Gfocal[snp1][j])
				datums[1].append(Gfocal[snp2][j])
		if len(datums[0])>=minshared:
			p0 = sum(datums[0])/float(len(datums[0]))
			p1 = sum(datums[1])/float(len(datums[1]))
			cov = 0.0
			x0=0.0
			x1=0.0
			for j in range(len(datums[0])):
				cov+= (datums[0][j]*datums[1][j]-p0*p1) /float(len(datums[0]))
				x0+=  (datums[0][j]-p0)**2.0 /float(len(datums[0]))
				x1+=  (datums[1][j]-p1)**2.0 /float(len(datums[0]))

			if x0>0.0 and x1>0.0:
				R2 = cov**2.0 / (x0*x1)
				out1.write(snp1+"\t"+snp2+"\t"+str(ccg[snp1][0])+"\t"+str(ccg[snp1][1])+"\t"+str(ccg[snp1][2])+"\t"+str(ccg[snp2][0])+"\t"+str(ccg[snp2][1])+"\t"+str(ccg[snp2][2])+"\t"+str(len(datums[0]))+"\t"+str(R2)+"\n")

inx.close()
