# Supplementary material for: Sex‐specific natural selection on SNPs in Silene latifolia
Source: Evol Lett. 2022 May 27;6(4):308–18. doi: 10.1002/evl3.283 (PMC9346077; doi:10.1002/evl3.283)
Supplement: Supplementary file 3 — Supplementary material [file EVL3-6-308-s003.gz › Supplemental_File_1/LD.classifier.py]

# take output from LD2 :: correlation between scores (0,1,2) at each locus among defined set of SNPs
# define loci base on R2


R2cutoff = 0.9

infile = "Contrasts.seed.fdr.1.txt"

in1= open(infile, "r") # 
snps_in_locus={}
locusID={}
alltheloci={}
cloc=0
for line_idx, line in enumerate(in1):
	cols = line.replace('\n', '').split('\t') 
# artifical_scaff217_49842	artifical_scaff445_157689	210	29	0	210	17	0	90	0.0357658628278
# artifical_scaff217_49842	artifical_scaff217_49848	210	29	0	205	29	0	232	1.0
	r2 = float(cols[9])
	alltheloci[cols[0]]=1
	alltheloci[cols[1]]=1
	if r2>=R2cutoff:
		lx1=-9
		lx2=-9
		try:
			lx1=locusID[cols[0]]
		except KeyError:
			pass
		try:
			lx2=locusID[cols[1]]
		except KeyError:
			pass
		if lx1<0 and lx2<0:
			cloc+=1
			locusID[cols[0]]=cloc
			locusID[cols[1]]=cloc
			snps_in_locus[cloc]=[cols[0],cols[1]]
		elif lx1>0 and lx2<0:
			locusID[cols[1]]=lx1
			snps_in_locus[lx1].append(cols[1])
		elif lx1<0 and lx2>0:
			locusID[cols[0]]=lx2
			snps_in_locus[lx2].append(cols[0])
		elif lx1>0 and lx2>0 and lx1 != lx2:
			print cols[0],lx1,cols[1],lx2

in1.close()

for z in alltheloci:
	try:
		lx1 = locusID[z]
	except KeyError:
		cloc+=1
		locusID[z]=cloc

r2in=[]
r2out=[]
in1= open(infile, "r") # 
for line_idx, line in enumerate(in1):
	cols = line.replace('\n', '').split('\t') 
# artifical_scaff217_49842	artifical_scaff445_157689	210	29	0	210	17	0	90	0.0357658628278
# artifical_scaff217_49842	artifical_scaff217_49848	210	29	0	205	29	0	232	1.0
	r2 = float(cols[9])
	lx1=locusID[cols[0]]
	lx2=locusID[cols[1]]
	if lx1==lx2:
		r2in.append(r2)
	else:
		r2out.append(r2)

in1.close()


for lx in locusID:
	print lx, locusID[lx]

for k in snps_in_locus:
	print k,snps_in_locus[k]

print "within loci",len(r2in),sum(r2in)/float(len(r2in))
print "between loci",len(r2out),sum(r2out)/float(len(r2out))
