# Supplementary material for: Sex‐specific natural selection on SNPs in Silene latifolia
Source: Evol Lett. 2022 May 27;6(4):308–18. doi: 10.1002/evl3.283 (PMC9346077; doi:10.1002/evl3.283)
Supplement: Supplementary file 3 — Supplementary material [file EVL3-6-308-s003.gz › Supplemental_File_1/Silene.GL.fem.viability.py]

#-------------------------------------------------------------------------------
# Name:        estimation of genotype to siring success
# v1 :: genotype params held to previous MLE values
# v2 :: take paternity measure (comp) and delta as command line args
# v3 :: take GL input
# -------------------------------------------------------------------------------

import sys
from scipy import optimize
from math import exp,log,sqrt
from scipy.stats import nbinom
from scipy.stats import chi2

genom="M4n3"
startline=0
xpern=200000 # int(sys.argv[2]) # lines per run
comp = "2" # sys.argv[3]
delta= "d1" # sys.argv[4] # "d5"

lowq=0.002
zy=0.00001 # edge for bounds
lprob = exp(-50.0)

out2=open(genom+".GLtoFS.txt","w")

def calc_v4(e_rates): # parameters: (errors,qm, qf,qNR,qs)
	def scipy_ln_like0(x):
		return -LL(x,4)

	bounds = [ (lowq,1.0-lowq) ]
	best, val, d = optimize.fmin_l_bfgs_b(scipy_ln_like0, e_rates, approx_grad=True, bounds=bounds)
	solution = list(best)
	ln_l = -scipy_ln_like0(solution)
	solution.append(ln_l)
	#zbob=ln_like0(parents,famStr,RRL,RAL,AAL,FLnum,1, list(best),matplant)
	return solution

def calc_v0(e_rates): # parameters: (errors,qm, qf,qNR,qs)
	def scipy_ln_like0(x):
		return -LL(x,0)

	bounds = [ (lowq,1.0-lowq), (lowq,1.0-lowq) ]
	best, val, d = optimize.fmin_l_bfgs_b(scipy_ln_like0, e_rates, approx_grad=True, bounds=bounds)
	solution = list(best)
	ln_l = -scipy_ln_like0(solution)
	solution.append(ln_l)
	#zbob=ln_like0(parents,famStr,RRL,RAL,AAL,FLnum,1, list(best),matplant)
	return solution


def LL(x,model):
	llx=0.0
	if model==4:
		qm = x[0] # ref allele frequency male
		qmD = x[0] # ref allele frequency male (dead)

	elif model==0:
		qm = x[0] 	# ref allele frequency male 
		qmD = x[1]	

	for j in range(NY):
		if Z[j]=="Alive":
			q=qm
			p=1-q
		elif Z[j]=="Dead":
			q=qmD
			p=1-q

		prob=( q*q*gl[j][0] + 2*q*p*gl[j][1] + p*p*gl[j][2] )

		if prob>lprob:
			llx+=log(prob)
		else:
			# print "male zero prob ",prob,x,data["Male"][j]
			return BIGBAD

	return llx


################ MAIN

vcfpositions={}
inx=open(genom+".samples.per.plant3.txt", "rU")
for line_idx, line in enumerate(inx):
        cols = line.replace('\n', '').split('\t') 
# 344	1653
# 345	1655	1656
# unique_ID	vcf pos ...
	vcfpositions[int(cols[0])]=[]
	for j in range(1,len(cols)):
		vcfpositions[int(cols[0])].append(int(cols[j]))
inx.close()


FamsWithin={"Male":[],"NR":[],"matfam":[]}
FamMembers={}
inx=open(genom+".families3.txt", "rU")
for line_idx, line in enumerate(inx):
        cols = line.replace('\n', '').split('\t') 
# Male	5310	311
# NR	5590	1270
# matfam	3088	766
# matfam	906	-9	1960	1961
	FamsWithin[cols[0]].append(int(cols[1]))
	FamMembers[int(cols[1])]=[]
	for j in range(2,len(cols)):
		FamMembers[int(cols[1])].append( int(cols[j]) )
inx.close()

nametonum={}
iny=open(genom+".uni.to.type3.txt", "rU")
for line_idx, line in enumerate(iny):
	cols = line.replace('\n', '').split('\t') 
# Unique number	name	type		
# 1	1009M	Male
	if line_idx>0:
		nametonum[cols[1]]=int(cols[0])
iny.close()

Pdata={}
iny=open("survival.2018.2019.txt", "rU")
for line_idx, line in enumerate(iny):
	cols = line.replace('\n', '').split('\t') 
# 3273M	Dead
	try:
		Pdata[nametonum[cols[0]]]=cols[1] # only for plants that are genotyped and have survival data
	except KeyError:
		pass

iny.close()


pR={}
iny=open(genom+".gsca.txt", "rU") # M4n3.run2eQs.txt
for line_idx, line in enumerate(iny):
	cols = line.replace('\n', '').split('\t') 
# artifical_scaff1	43	463	0.02	0.02	0.9918153940377729	0.9524427628734999	0.9434688145776654	-147.875590141	0.02	0.02	0.9868044865792656	0.9407959105468124	0.998	-149.127285519	0.02	0.02	0.9730446960555753	0.998	0.9278329162097879	-150.932150645	0.02	0.02	0.9916427349626373	0.951595941172776	0.998	0.9440896799422391	-147.673749257	0.403681767901	0.5251939380271127	0.02818276765283706	2.90707252536	0.08819182514983293	-0.047553055020398194	6.51680277707	0.010685994052063275	-0.04004679378986131
	if float(cols[34])<3.84: 
		pR[cols[0]+"_"+cols[1]]=[]
		for j in range(21,27): # e1 e3	qm qf	qNR	qs
			pR[cols[0]+"_"+cols[1]].append( float(cols[j]) )
	
iny.close()

QM={}
QF={}
inx=open(genom+".GL.txt", "rU")
for line_idx, line in enumerate(inx):


	if line_idx>=startline and line_idx<(startline+xpern):   
		cols = line.replace('\n', '').split('\t') 
# artifical_scaff1	43	male	0.991643810381	1157:1,1,1	1131:1,1,1	
# artifical_scaff1	43	female	0.970381	704:1,1,1	2022:1,1,1	...
		if cols[2]=="female": 

			try:
				params=pR[cols[0]+"_"+cols[1]]
				Z=[]
				gl=[]
				stx={"Dead":[],"Alive":[]}
				for j in range(4,len(cols)):
					pltID = int(cols[j].split(":")[0])
					try:
						hoc=Pdata[pltID]
						gdata= ( cols[j].split(":")[1] ).split(",")
						Z.append(hoc)
						gl.append([float(gdata[0]),float(gdata[1]),float(gdata[2])])
						if float(gdata[0])>float(gdata[1]) and float(gdata[0])>float(gdata[2]):
							stx[hoc].append(0)
						elif float(gdata[1])>float(gdata[0]) and float(gdata[1])>float(gdata[2]):
							stx[hoc].append(1)
						elif float(gdata[2])>float(gdata[0]) and float(gdata[2])>float(gdata[1]):
							stx[hoc].append(2)

					except KeyError:
						pass # zdata["Male"].append("NA")

				NY=len(Z)

				null=calc_v4([params[0]])
				out2.write( cols[0]+'\t'+cols[1]+'\t'+str(null[0])+'\t'+str(null[1]) )
				m0sol=calc_v0( [null[0],null[0]] )
				lrt1=2.0*(m0sol[2]-null[1])
				pvalue = 1.0-chi2.cdf(lrt1, 1)
				out2.write('\t'+str(m0sol[0])+'\t'+str(m0sol[1])+'\t'+str(m0sol[2])+'\t'+str(lrt1)+'\t'+str(pvalue))
				out2.write('\tAlive\t'+str(len(stx['Alive']))+'\t'+str(1.0-0.5*sum(stx['Alive'])/float(len(stx['Alive'])) ))
				out2.write('\tDead\t'+str(len(stx['Dead']))+'\t'+str(1.0-0.5*sum(stx['Dead'])/float(len(stx['Dead'])))+'\n')
			except KeyError:
				pass


			if line_idx % 1001==0:
				print line_idx,cols[0]+'\t'+cols[1]	

	elif line_idx>=(startline+xpern):  
		break
