# Supplementary material for: Sex‐specific natural selection on SNPs in Silene latifolia
Source: Evol Lett. 2022 May 27;6(4):308–18. doi: 10.1002/evl3.283 (PMC9346077; doi:10.1002/evl3.283)
Supplement: Supplementary file 3 — Supplementary material [file EVL3-6-308-s003.gz › Supplemental_File_1/Silene.select.GL.py]

#-------------------------------------------------------------------------------
# Name:        likelihood estimation of error rate and q with cohorts distinguished (mothers with offspring)
#-------------------------------------------------------------------------------

import sys
from scipy import optimize
from math import exp,log
from random import random

mindepth=5

genom=sys.argv[1]

lowq=0.002
zy=0.00001 # edge for bounds
lprob = exp(-50.0)
BIGBAD = -999999


inv=open(genom+".run2hth.txt","r")
inw=open(genom+".run2eQs.txt", "r") # 
out2=open(genom+".GL.txt","w")

################ MAIN

vcfpositions={}
inx=open(genom+".samples.per.plant3.txt", "rU")
for line_idx, line in enumerate(inx):
        cols = line.replace('\n', '').split('\t') 
# 344	1653
# 345	1655	1656
# unique_ID	vcf pos ...
	vcfpositions[int(cols[0])]=[]
	for j in range(1,len(cols)):
		vcfpositions[int(cols[0])].append(int(cols[j]))
inx.close()


FamsWithin={"Male":[],"NR":[],"matfam":[]}
FamMembers={}
inx=open(genom+".families3.txt", "rU")
for line_idx, line in enumerate(inx):
        cols = line.replace('\n', '').split('\t') 
# Male	5310	311
# NR	5590	1270
# matfam	3088	766
# matfam	906	-9	1960	1961
	FamsWithin[cols[0]].append(int(cols[1]))
	FamMembers[int(cols[1])]=[]
	for j in range(2,len(cols)):
		FamMembers[int(cols[1])].append( int(cols[j]) )
inx.close()


pR={}


for line_idx, line in enumerate(inw):
	cols = line.replace('\n', '').split('\t') 
# artifical_scaff1	36	466	0.02	0.016725145448992042	0.7938108031951335	0.7391539122162313	0.998	0.8246337877168181	-391.201932122
	pR[cols[0]+"_"+cols[1]]=[float(cols[3]),float(cols[4]), float(cols[5]),float(cols[6]), float(cols[7]), float(cols[8]) ]
inw.close()


hthet={}
for line_idx, line in enumerate(inv):
	cols = line.replace('\n', '').split('\t') 
	# 1221	106870	0.710	0.959
	if line_idx>0:
		hthet[int(cols[0])]=float(cols[3])#	
inv.close()

print "snps ",len(pR),"plants ",len(hthet)


inx=open(genom+".mc.150.vcf", "rU")
for line_idx, line in enumerate(inx):

   
	cols = line.replace('\n', '').split('\t') 

	if cols[0] == "#CHROM":
		pass
	else:
		try:
			PARAM=pR[cols[0]+"_"+cols[1]]	
			data={"Male":[],"NR":[]}
			data["matfam"]={}
			rdepth={"Male":[],"NR":[]}
			rdepth["matfam"]={}
			GAM={"Male":[],"NR":[]} # this is hth
			GAM["matfam"]={}

			countg = 0
			maledata=[]
			femdata=[]

			e1 = PARAM[0]/2.0 # probability of homo to het
			e2 = PARAM[0]/2.0 #  probability of homo to alt homo
			e3 = PARAM[1] # het to homo
			qm = PARAM[2] # only needed to report
			qf = PARAM[3] # only needed to report 
			qs = PARAM[5]
			ps = 1-qs
			emits={}
			emits['RR']={'0/0':1-e1-e2,'0/1':e1,'1/1':e2}
			emits['AA']={'1/1':1-e1-e2,'0/1':e1,'0/0':e2}


			for plt in FamsWithin["Male"]: # 0/0:11:11,0:40:-0.00,-4.24,-22.82
				pltID = FamMembers[plt][0]
				try:
					u8=hthet[pltID]	
					tplt=[]
					mplt=[]
					for pos in vcfpositions[pltID]:
						GT=cols[ pos ].split(":")[0] # 1/1:101,14,0:1,12 but also really weird shit:: 1/1:0,9,0:26,25	0/0:0,5,5:3,1
						pl1=cols[ pos ].split(":")[1]
						ad1=cols[ pos ].split(":")[2]
						if len(pl1.split(","))==3 and len(ad1.split(","))==2:
							m1 = int(ad1.split(",")[0])+int(ad1.split(",")[1])
							gl=[int(pl1.split(",")[0]),int(pl1.split(",")[1]),int(pl1.split(",")[2])]

							if GT =="0/0" and gl[0]==0 and gl[1]>0 and gl[2]>0 and m1>=mindepth:
								tplt.append(GT)
								mplt.append(m1)

							elif GT =="1/1" and gl[2]==0 and gl[1]>0 and gl[0]>0 and m1>=mindepth:
								tplt.append(GT)
								mplt.append(m1)

							elif GT =="0/1" and gl[1]==0 and gl[2]>0 and gl[0]>0 and m1>=mindepth:
								tplt.append(GT)
								mplt.append(m1)


					if len(tplt)>0:

						vx=[1.0,1.0,1.0]
						for k in range(len(tplt)):

							hth=hthet[pltID]

							emits['RA']={'0/0':(1-hth*(1-e3))/2,'0/1':hth*(1-e3),'1/1':(1-hth*(1-e3))/2}
							vx[0]*=emits['RR'][ tplt[k] ]
							vx[1]*=emits['RA'][ tplt[k] ]
							vx[2]*=emits['AA'][ tplt[k] ]

						mprob=max(vx)
						pp=[ vx[0]/mprob,vx[1]/mprob,vx[2]/mprob ] # not posterior probs, just standardized likelihoods
						maledata.append( str(pltID)+":"+str(pp[0])+","+str(pp[1])+","+str(pp[2]) )
					else:
						maledata.append(str(pltID)+":1,1,1")

				except KeyError:
					pass


			for plt in FamsWithin["matfam"]: # 0/0:11:11,0:40:-0.00,-4.24,-22.82

				
				data=[]
				rdepth=[]
				GAM=[]
				momID = FamMembers[plt][0]
				
				pwd=0 # plants with data
				if momID==-9:

					data.append([-99])
					rdepth.append([0])
					GAM.append( 0.0 )

				else:
					tplt=[]
					mplt=[]
					for pos in vcfpositions[momID]:
						GT=cols[ pos ].split(":")[0] # 1/1:101,14,0:1,12 but also really weird shit:: 1/1:0,9,0:26,25	0/0:0,5,5:3,1
						pl1=cols[ pos ].split(":")[1]
						ad1=cols[ pos ].split(":")[2]
						if len(pl1.split(","))==3 and len(ad1.split(","))==2:
							m1 = int(ad1.split(",")[0])+int(ad1.split(",")[1])
							gl=[int(pl1.split(",")[0]),int(pl1.split(",")[1]),int(pl1.split(",")[2])]

							if GT =="0/0" and gl[0]==0 and gl[1]>0 and gl[2]>0 and m1>=mindepth:
								tplt.append(GT)
								mplt.append(m1)

							elif GT =="1/1" and gl[2]==0 and gl[1]>0 and gl[0]>0 and m1>=mindepth:
								tplt.append(GT)
								mplt.append(m1)

							elif GT =="0/1" and gl[1]==0 and gl[2]>0 and gl[0]>0 and m1>=mindepth:
								tplt.append(GT)
								mplt.append(m1)

							
					if len(tplt)>0:
						try:
							u8=hthet[momID]
							data.append(tplt)
							rdepth.append(mplt)
							GAM.append( hthet[momID] )
							pwd+=1
						except KeyError:
							data.append([-99])
							rdepth.append([0])
							GAM.append( 0.0 )
					else:
						data.append([-99])
						rdepth.append([0])
						GAM.append( 0.0 )
				
				
				if len(FamMembers[plt])>1:
					for off in range(1,len(FamMembers[plt])):
						pltID = FamMembers[plt][off]

						tplt=[]
						mplt=[]
						for pos in vcfpositions[pltID]:
							GT=cols[ pos ].split(":")[0] # 1/1:101,14,0:1,12 but also really weird shit:: 1/1:0,9,0:26,25	0/0:0,5,5:3,1
							pl1=cols[ pos ].split(":")[1]
							ad1=cols[ pos ].split(":")[2]
							if len(pl1.split(","))==3 and len(ad1.split(","))==2:
								m1 = int(ad1.split(",")[0])+int(ad1.split(",")[1])
								gl=[int(pl1.split(",")[0]),int(pl1.split(",")[1]),int(pl1.split(",")[2])]

								if GT =="0/0" and gl[0]==0 and gl[1]>0 and gl[2]>0 and m1>=mindepth:
									tplt.append(GT)
									mplt.append(m1)

								elif GT =="1/1" and gl[2]==0 and gl[1]>0 and gl[0]>0 and m1>=mindepth:
									tplt.append(GT)
									mplt.append(m1)

								elif GT =="0/1" and gl[1]==0 and gl[2]>0 and gl[0]>0 and m1>=mindepth:
									tplt.append(GT)
									mplt.append(m1)


						if len(tplt)>0:
							try:
								u8=hthet[pltID]
								data.append(tplt)
								rdepth.append(mplt)
								GAM.append( hthet[pltID] )
								pwd+=1
							except KeyError:
								pass


				if pwd==0:
					femdata.append(str(momID)+":1,1,1")
				else:

					ptotal=len(data)
					if ptotal==1: # only mom
						reps = len(data[0])
						vx=[1.0,1.0,1.0]
						for k in range(reps):
							hth=GAM[0]
							emits['RA']={'0/0':(1-hth*(1-e3))/2,'0/1':hth*(1-e3),'1/1':(1-hth*(1-e3))/2}
							vx[0]*=emits['RR'][ data[0][k] ]
							vx[1]*=emits['RA'][ data[0][k] ]
							vx[2]*=emits['AA'][ data[0][k] ]
						mprob=max(vx)
						pp=[ vx[0]/mprob,vx[1]/mprob,vx[2]/mprob ] # not posterior probs, just standardized likelihoods
						femdata.append( str(momID)+":"+str(pp[0])+","+str(pp[1])+","+str(pp[2]) )						

					else:

						vx=[1.0,1.0,1.0]

						if data[0][0]==-99: # prob that mom is RR
							pass
						else:
							reps = len(data[0])
							for k in range(reps):
								vx[0]*=emits['RR'][ data[0][k] ]
							
						for off in range(1,ptotal): # prob of all off given mom = RR
							reps = len(data[off])
							ox=[1.0,1.0,1.0]
							for k in range(reps):

								hth=GAM[off]

								emits['RA']={'0/0':(1-hth*(1-e3))/2,'0/1':hth*(1-e3),'1/1':(1-hth*(1-e3))/2}
								ox[0]*=emits['RR'][ data[off][k] ]
								ox[1]*=emits['RA'][ data[off][k] ]
								ox[2]*=emits['AA'][ data[off][k] ]
							vx[0] *= (qs*ox[0] + ps*ox[1])


						if data[0][0]==-99: # prob that mom is RA
							pass
						else:
							reps = len(data[0])
							for k in range(reps):
								hth=GAM[0]
								emits['RA']={'0/0':(1-hth*(1-e3))/2,'0/1':hth*(1-e3),'1/1':(1-hth*(1-e3))/2}
								vx[1]*=emits['RA'][ data[0][k] ]


						for off in range(1,ptotal): # prob of all off given mom = RA
							reps = len(data[off])
							ox=[1.0,1.0,1.0]
							for k in range(reps):

								hth=GAM[off]
								emits['RA']={'0/0':(1-hth*(1-e3))/2,'0/1':hth*(1-e3),'1/1':(1-hth*(1-e3))/2}
								ox[0]*=emits['RR'][ data[off][k] ]
								ox[1]*=emits['RA'][ data[off][k] ]
								ox[2]*=emits['AA'][ data[off][k] ]
							vx[1]*= (0.5*qs*ox[0] + 0.5*ox[1] + 0.5*ps*ox[2])


						if data[0][0]==-99: # prob that mom is AA
							pass
						else:
							reps = len(data[0])
							for k in range(reps):
								vx[2]*=emits['AA'][ data[0][k] ]

						for off in range(1,ptotal): # prob of all off given mom = AA
							reps = len(data[off])
							ox=[1.0,1.0,1.0]
							for k in range(reps):

								hth=GAM[off]

								emits['RA']={'0/0':(1-hth*(1-e3))/2,'0/1':hth*(1-e3),'1/1':(1-hth*(1-e3))/2}
								ox[0]*=emits['RR'][ data[off][k] ]
								ox[1]*=emits['RA'][ data[off][k] ]
								ox[2]*=emits['AA'][ data[off][k] ]
							vx[2]*= (qs*ox[1] + ps*ox[2])
						mprob=max(vx)
						pp=[ vx[0]/mprob,vx[1]/mprob,vx[2]/mprob ] # not posterior probs, just standardized likelihoods
						femdata.append( str(momID)+":"+str(pp[0])+","+str(pp[1])+","+str(pp[2]) )


			out2.write(cols[0]+'\t'+cols[1]+'\tmale\t'+str(qm))
			for j in range(len(maledata)):
				out2.write('\t'+maledata[j])
			out2.write('\n')
			out2.write(cols[0]+'\t'+cols[1]+'\tfemale\t'+str(qf))
			for j in range(len(femdata)):
				out2.write('\t'+femdata[j])
			out2.write('\n')
			if line_idx % 100 ==0:
				print line_idx, len(maledata),len(femdata)

		except KeyError:
			pass
