# Supplementary material for: Sex‐specific natural selection on SNPs in Silene latifolia
Source: Evol Lett. 2022 May 27;6(4):308–18. doi: 10.1002/evl3.283 (PMC9346077; doi:10.1002/evl3.283)
Supplement: Supplementary file 3 — Supplementary material [file EVL3-6-308-s003.gz › Supplemental_File_1/GSCA.Silene.femsurvival.py]

#-------------------------------------------------------------------------------
# Name:       Estimate selection components
# GSCA.Silene :: estimates allele freq changes into next generation for M, F, with 2 models
# femsurvival test for difference in females only

import sys
from scipy import optimize
from math import exp,log
from random import random
from scipy.stats import chi2
		
genom="M4n3"

mindepth=5

startline=0 # int(sys.argv[2]) # startline
xpern=1000000 # int(sys.argv[2]) # lines per run

lowq=0.002
zy=0.00001 # edge for bounds
Ebound=0.02
lprob = exp(-50.0)
BIGBAD = -999999

inv=open(genom+".run2hth.txt","r")
out2=open(genom+".gsca.fs.txt","w")


def calc_v4(e_rates): # parameters: (errors,qm, qf,qNR,qs)
	def scipy_ln_like0(x):
		return -LL(x,4)

	bounds = [ (zy,Ebound),(zy,Ebound), (lowq,1.0-lowq), (lowq,1.0-lowq) ]
	best, val, d = optimize.fmin_l_bfgs_b(scipy_ln_like0, e_rates, approx_grad=True, bounds=bounds)
	solution = list(best)
	ln_l = -scipy_ln_like0(solution)
	solution.append(ln_l)
	#zbob=ln_like0(parents,famStr,RRL,RAL,AAL,FLnum,1, list(best),matplant)
	return solution

def calc_v0(e_rates): # parameters: (errors,qm, qf,qNR,qs)
	def scipy_ln_like0(x):
		return -LL(x,0)

	bounds = [ (zy,Ebound),(zy,Ebound), (lowq,1.0-lowq), (lowq,1.0-lowq),(lowq,1.0-lowq) ]
	best, val, d = optimize.fmin_l_bfgs_b(scipy_ln_like0, e_rates, approx_grad=True, bounds=bounds)
	solution = list(best)
	ln_l = -scipy_ln_like0(solution)
	solution.append(ln_l)
	#zbob=ln_like0(parents,famStr,RRL,RAL,AAL,FLnum,1, list(best),matplant)
	return solution


def calc_v5(e_rates): # most general model
	def scipy_ln_like0(x):
		return -LL(x,5)
	bounds = [ (zy,Ebound),(zy,Ebound), (lowq,1.0-lowq), (lowq,1.0-lowq), (lowq,1.0-lowq), (lowq,1.0-lowq), (lowq,1.0-lowq) ]
	# error,qm(alive),qm(dead), qf(alive),qf(dead),qNR(alive),qNR(dead),qs
	best, val, d = optimize.fmin_l_bfgs_b(scipy_ln_like0, e_rates, approx_grad=True, bounds=bounds)
	solution = list(best)
	ln_l = -scipy_ln_like0(solution)
	solution.append(ln_l)
	return solution


def LL(x,model):
	llx=0.0 # log-likelihood of data
	e1 = x[0]/2.0 # probability of homo to het
	e2 = x[0]/2.0 #  probability of homo to alt homo
	e3 = x[1] # het to homo

	if model==4:

		qf = x[2] 	# ref allele frequency female
		qfD = x[2] 	# ref allele frequency female (dead)
		qs = x[3] 	# ref allele frequency sires		

	elif model==0:

		qf = x[2] 	# ref allele frequency female
		qfD = x[3] 	# ref allele frequency female (dead)
		qs = x[4] 	# ref allele frequency sires	
		

	emits={}
	emits['RR']={'0/0':1-e1-e2,'0/1':e1,'1/1':e2}
	emits['AA']={'1/1':1-e1-e2,'0/1':e1,'0/0':e2}

	ps=1-qs
	for fam in data["matfam"]:
		if zdata["matfam"][fam]=="Alive":
			qf=qf
		elif zdata["matfam"][fam]=="Dead":
			qf=qfD
		pf=1-qf

		prob=0.0
		ptotal=len(data["matfam"][fam])
		if ptotal==1: # only mom
			reps = len(data["matfam"][fam][0])
			vx=[1.0,1.0,1.0]
			for k in range(reps):

				hth=GAM["matfam"][fam][0]
				emits['RA']={'0/0':(1-hth*(1-e3))/2,'0/1':hth*(1-e3),'1/1':(1-hth*(1-e3))/2}
				vx[0]*=emits['RR'][ data["matfam"][fam][0][k] ]
				vx[1]*=emits['RA'][ data["matfam"][fam][0][k] ]
				vx[2]*=emits['AA'][ data["matfam"][fam][0][k] ]
			prob+=( qf*qf*vx[0] + 2*qf*pf*vx[1] + pf*pf*vx[2] )

		else:
			if data["matfam"][fam][0][0]==-99: # prob that mom is RR
				mprb = qf*qf
			else:
				reps = len(data["matfam"][fam][0])
				vx=[1.0,1.0,1.0]
				for k in range(reps):
					vx[0]*=emits['RR'][ data["matfam"][fam][0][k] ]
				mprb = qf*qf*vx[0]


			for off in range(1,ptotal): # prob of all off given mom = RR
				reps = len(data["matfam"][fam][off])
				vx=[1.0,1.0,1.0]
				for k in range(reps):
					hth=GAM["matfam"][fam][off]
					emits['RA']={'0/0':(1-hth*(1-e3))/2,'0/1':hth*(1-e3),'1/1':(1-hth*(1-e3))/2}
					vx[0]*=emits['RR'][ data["matfam"][fam][off][k] ]
					vx[1]*=emits['RA'][ data["matfam"][fam][off][k] ]
					vx[2]*=emits['AA'][ data["matfam"][fam][off][k] ]
				mprb*= (qs*vx[0] + ps*vx[1])

			prob+=mprb

			if data["matfam"][fam][0][0]==-99: # prob that mom is RA
				mprb = 2*qf*pf
			else:
				reps = len(data["matfam"][fam][0])
				vx=[1.0,1.0,1.0]
				for k in range(reps):
					hth=GAM["matfam"][fam][0]
					emits['RA']={'0/0':(1-hth*(1-e3))/2,'0/1':hth*(1-e3),'1/1':(1-hth*(1-e3))/2}
					vx[1]*=emits['RA'][ data["matfam"][fam][0][k] ]
				mprb = 2*qf*pf*vx[1]


			for off in range(1,ptotal): # prob of all off given mom = RA
				reps = len(data["matfam"][fam][off])
				vx=[1.0,1.0,1.0]
				for k in range(reps):
					hth=GAM["matfam"][fam][off]
					emits['RA']={'0/0':(1-hth*(1-e3))/2,'0/1':hth*(1-e3),'1/1':(1-hth*(1-e3))/2}
					vx[0]*=emits['RR'][ data["matfam"][fam][off][k] ]
					vx[1]*=emits['RA'][ data["matfam"][fam][off][k] ]
					vx[2]*=emits['AA'][ data["matfam"][fam][off][k] ]
				mprb*= (0.5*qs*vx[0] + 0.5*vx[1] + 0.5*ps*vx[2])

			prob+=mprb

			if data["matfam"][fam][0][0]==-99: # prob that mom is AA
				mprb = pf*pf
			else:
				reps = len(data["matfam"][fam][0])
				vx=[1.0,1.0,1.0]
				for k in range(reps):
					vx[2]*=emits['AA'][ data["matfam"][fam][0][k] ]
				mprb = pf*pf*vx[2]


			for off in range(1,ptotal): # prob of all off given mom = AA
				reps = len(data["matfam"][fam][off])
				vx=[1.0,1.0,1.0]
				for k in range(reps):
					hth=GAM["matfam"][fam][off]
					emits['RA']={'0/0':(1-hth*(1-e3))/2,'0/1':hth*(1-e3),'1/1':(1-hth*(1-e3))/2}
					vx[0]*=emits['RR'][ data["matfam"][fam][off][k] ]
					vx[1]*=emits['RA'][ data["matfam"][fam][off][k] ]
					vx[2]*=emits['AA'][ data["matfam"][fam][off][k] ]
				mprb*= (qs*vx[1] + ps*vx[2])

			prob+=mprb

		if prob>=lprob:
			llx+=log(prob)
		else:
			# print "family zero prob ",prob,x,data["matfam"][fam]
			return BIGBAD

	#print "heynowLL ", llx
	return llx


################ MAIN

vcfpositions={}
inx=open(genom+".samples.per.plant3.txt", "rU")
for line_idx, line in enumerate(inx):
        cols = line.replace('\n', '').split('\t') 
# 344	1653
# 345	1655	1656
# unique_ID	vcf pos ...
	vcfpositions[int(cols[0])]=[]
	for j in range(1,len(cols)):
		vcfpositions[int(cols[0])].append(int(cols[j]))
inx.close()


FamsWithin={"Male":[],"NR":[],"matfam":[]}
FamMembers={}
inx=open(genom+".families3.txt", "rU")
for line_idx, line in enumerate(inx):
        cols = line.replace('\n', '').split('\t') 
# Male	5310	311
# NR	5590	1270
# matfam	3088	766
# matfam	906	-9	1960	1961
	FamsWithin[cols[0]].append(int(cols[1]))
	FamMembers[int(cols[1])]=[]
	for j in range(2,len(cols)):
		FamMembers[int(cols[1])].append( int(cols[j]) )
inx.close()

nametonum={}
iny=open(genom+".uni.to.type3.txt", "rU")
for line_idx, line in enumerate(iny):
	cols = line.replace('\n', '').split('\t') 
# Unique number	name	type		
# 1	1009M	Male
	if line_idx>0:
		nametonum[cols[1]]=int(cols[0])	
iny.close()

pR={}
iny=open(genom+".gsca.txt", "rU") # M4n3.run2eQs.txt
for line_idx, line in enumerate(iny):
	cols = line.replace('\n', '').split('\t') 
# artifical_scaff1	43	463	0.02	0.02	0.9918153940377729	0.9524427628734999	0.9434688145776654	-147.875590141	0.02	0.02	0.9868044865792656	0.9407959105468124	0.998	-149.127285519	0.02	0.02	0.9730446960555753	0.998	0.9278329162097879	-150.932150645	0.02	0.02	0.9916427349626373	0.951595941172776	0.998	0.9440896799422391	-147.673749257	0.403681767901	0.5251939380271127	0.02818276765283706	2.90707252536	0.08819182514983293	-0.047553055020398194	6.51680277707	0.010685994052063275	-0.04004679378986131
	if float(cols[34])<3.84: 
		pR[cols[0]+"_"+cols[1]]=[]
		for j in range(21,27): # e1 e3	qm qf	qNR	qs
			pR[cols[0]+"_"+cols[1]].append( float(cols[j]) )
iny.close()


hthet={}
for line_idx, line in enumerate(inv):
	cols = line.replace('\n', '').split('\t') 
	# 1221	106870	0.710	0.959
	if line_idx>0:
		hthet[int(cols[0])]=float(cols[3])#	
inv.close()

Pdata={}
iny=open("survival.2018.2019.txt", "rU")
for line_idx, line in enumerate(iny):
	cols = line.replace('\n', '').split('\t') 
# 3273M	Dead
	try:
		Pdata[nametonum[cols[0]]]=cols[1] # only for plants that are genotyped and have survival data
	except KeyError:
		pass

iny.close()
print "number of plants that are genotyped and have survival data",len(Pdata)


inx=open(genom+".mc.150.vcf", "rU") # M4n3.mc.150.vcf
for line_idx, line in enumerate(inx):

	if line_idx>=startline and line_idx<(startline+xpern):   
		cols = line.replace('\n', '').split('\t') 
  
		if cols[0] == "#CHROM":
			pass
		else:
			
			try:
				params=pR[cols[0]+"_"+cols[1]]	# e1 e3	qm qf	qNR	qs

				data={"Male":[],"NR":[]}
				data["matfam"]={}
				rdepth={"Male":[],"NR":[]}
				rdepth["matfam"]={}
				GAM={"Male":[],"NR":[]}
				GAM["matfam"]={}
				zdata={"Male":[],"NR":[]}
				zdata["matfam"]={}

				countg = 0
				stx={"Dead":[],"Alive":[]}
				for plt in FamsWithin["matfam"]: # 0/0:11:11,0:40:-0.00,-4.24,-22.82
					momID = FamMembers[plt][0]
					try:	
						hoc=Pdata[momID]


###### problem here:::
						zdata["matfam"][plt]=hoc
					
						data["matfam"][plt]=[]
						rdepth["matfam"][plt]=[]
						GAM["matfam"][plt]=[]
						
						
						pwd=0 # plants with data
						if momID==-9:

							data["matfam"][plt].append([-99])
							rdepth["matfam"][plt].append([0])
							GAM["matfam"][plt].append( 0.0 )

						else:
							tplt=[]
							mplt=[]
							for pos in vcfpositions[momID]:
								GT=cols[ pos ].split(":")[0] # 1/1:101,14,0:1,12 but also really weird shit:: 1/1:0,9,0:26,25	0/0:0,5,5:3,1
								pl1=cols[ pos ].split(":")[1]
								ad1=cols[ pos ].split(":")[2]
								if len(pl1.split(","))==3 and len(ad1.split(","))==2:
									m1 = int(ad1.split(",")[0])+int(ad1.split(",")[1])
									gl=[int(pl1.split(",")[0]),int(pl1.split(",")[1]),int(pl1.split(",")[2])]

									if GT =="0/0" and gl[0]==0 and gl[1]>0 and gl[2]>0 and m1>=mindepth:
										tplt.append(GT)
										mplt.append(m1)
										stx[hoc].append(0)

									elif GT =="1/1" and gl[2]==0 and gl[1]>0 and gl[0]>0 and m1>=mindepth:
										tplt.append(GT)
										mplt.append(m1)
										stx[hoc].append(2)
									elif GT =="0/1" and gl[1]==0 and gl[2]>0 and gl[0]>0 and m1>=mindepth:
										tplt.append(GT)
										mplt.append(m1)
										stx[hoc].append(1)

									
							if len(tplt)>0:
								try:
									u8=hthet[momID]
									data["matfam"][plt].append(tplt)
									rdepth["matfam"][plt].append(mplt)
									GAM["matfam"][plt].append( hthet[momID] )
									pwd+=1
								except KeyError:
									data["matfam"][plt].append([-99])
									rdepth["matfam"][plt].append([0])
									GAM["matfam"][plt].append( 0.0 )
							else:
								data["matfam"][plt].append([-99])
								rdepth["matfam"][plt].append([0])
								GAM["matfam"][plt].append( 0.0 )
						
						
						if len(FamMembers[plt])>1:
							for off in range(1,len(FamMembers[plt])):
								pltID = FamMembers[plt][off]

								tplt=[]
								mplt=[]
								for pos in vcfpositions[pltID]:
									GT=cols[ pos ].split(":")[0] # 1/1:101,14,0:1,12 but also really weird shit:: 1/1:0,9,0:26,25	0/0:0,5,5:3,1
									pl1=cols[ pos ].split(":")[1]
									ad1=cols[ pos ].split(":")[2]
									if len(pl1.split(","))==3 and len(ad1.split(","))==2:
										m1 = int(ad1.split(",")[0])+int(ad1.split(",")[1])
										gl=[int(pl1.split(",")[0]),int(pl1.split(",")[1]),int(pl1.split(",")[2])]

										if GT =="0/0" and gl[0]==0 and gl[1]>0 and gl[2]>0 and m1>=mindepth:
											tplt.append(GT)
											mplt.append(m1)

										elif GT =="1/1" and gl[2]==0 and gl[1]>0 and gl[0]>0 and m1>=mindepth:
											tplt.append(GT)
											mplt.append(m1)

										elif GT =="0/1" and gl[1]==0 and gl[2]>0 and gl[0]>0 and m1>=mindepth:
											tplt.append(GT)
											mplt.append(m1)
								if len(tplt)>0:
									try:
										u8=hthet[pltID]
										data["matfam"][plt].append(tplt)
										rdepth["matfam"][plt].append(mplt)
										GAM["matfam"][plt].append( hthet[pltID] )
										pwd+=1
									except KeyError:
										pass

						countg+=pwd
						if pwd==0:
							del(data["matfam"][plt])
							del(zdata["matfam"][plt])
					except KeyError:
						pass
				NFams=len(data["matfam"])


				null=calc_v4([params[0],params[1],params[3],params[5]])
				out2.write(cols[0]+'\t'+cols[1]+'\t'+str(countg)+'\t'+str(null[0])+'\t'+str(null[1])+'\t'+str(null[2])+'\t'+str(null[3])+'\t'+str(null[4]))

				m0sol=calc_v0([null[0],null[1],null[2],null[2],null[3]])

				lrt1=2.0*(m0sol[5]-null[4])
				pvalue = 1.0-chi2.cdf(lrt1, 1)
				out2.write('\t'+str(m0sol[0])+'\t'+str(m0sol[1])+'\t'+str(m0sol[2])+'\t'+str(m0sol[3])+'\t'+str(m0sol[4])+'\t'+str(m0sol[5])+'\t'+str(lrt1)+'\t'+str(pvalue))
				out2.write('\tAlive\t'+str(len(stx['Alive']))+'\t'+str(1.0-0.5*sum(stx['Alive'])/float(len(stx['Alive'])) ))
				out2.write('\tDead\t'+str(len(stx['Dead']))+'\t'+str(1.0-0.5*sum(stx['Dead'])/float(len(stx['Dead'])))+'\n')
				
				if line_idx % 100 == 0:
					print line_idx,lrt1,m0sol
					# print line_idx,lrt2,m5sol

			except KeyError:
				pass
	elif line_idx>=(startline+xpern):  
		break
