# Supplementary material for: Sex‐specific natural selection on SNPs in Silene latifolia
Source: Evol Lett. 2022 May 27;6(4):308–18. doi: 10.1002/evl3.283 (PMC9346077; doi:10.1002/evl3.283)
Supplement: Supplementary file 3 — Supplementary material [file EVL3-6-308-s003.gz › Supplemental_File_1/GSCA.Silene.malesurvival.py]

#-------------------------------------------------------------------------------
# Name:       Estimate selection components
# GSCA.Silene.3 :: estimates allele freq changes into next generation for M, F, with 2 models


import sys
from scipy import optimize
from math import exp,log
from random import random
from scipy.stats import chi2
		
genom="M4n3"

mindepth=5

startline=0
xpern=1000000 # int(sys.argv[2]) # lines per run

lowq=0.002
zy=0.00001 # edge for bounds
Ebound=0.02
lprob = exp(-50.0)
BIGBAD = -999999

inv=open(genom+".run2hth.txt","r")
out2=open(genom+".gsca.ms.txt","w")


def calc_v4(e_rates): # parameters: (errors,qm, qf,qNR,qs)
	def scipy_ln_like0(x):
		return -LL(x,4)

	bounds = [ (zy,Ebound),(zy,Ebound), (lowq,1.0-lowq) ]
	best, val, d = optimize.fmin_l_bfgs_b(scipy_ln_like0, e_rates, approx_grad=True, bounds=bounds)
	solution = list(best)
	ln_l = -scipy_ln_like0(solution)
	solution.append(ln_l)
	#zbob=ln_like0(parents,famStr,RRL,RAL,AAL,FLnum,1, list(best),matplant)
	return solution

def calc_v0(e_rates): # parameters: (errors,qm, qf,qNR,qs)
	def scipy_ln_like0(x):
		return -LL(x,0)

	bounds = [ (zy,Ebound),(zy,Ebound), (lowq,1.0-lowq), (lowq,1.0-lowq) ]
	best, val, d = optimize.fmin_l_bfgs_b(scipy_ln_like0, e_rates, approx_grad=True, bounds=bounds)
	solution = list(best)
	ln_l = -scipy_ln_like0(solution)
	solution.append(ln_l)
	#zbob=ln_like0(parents,famStr,RRL,RAL,AAL,FLnum,1, list(best),matplant)
	return solution


def LL(x,model):
	llx=0.0
	e1 = x[0]/2.0 # probability of homo to het
	e2 = x[0]/2.0 #  probability of homo to alt homo
	e3 = x[1] # het to homo

	if model==4:
		qm = x[2] # ref allele frequency male
		qmD = x[2] # ref allele frequency male (dead)

	elif model==0:
		qm = x[2] 	# ref allele frequency male 
		qmD = x[3]


	emits={}
	emits['RR']={'0/0':1-e1-e2,'0/1':e1,'1/1':e2}
	emits['AA']={'1/1':1-e1-e2,'0/1':e1,'0/0':e2}
	

	for j in range(NY):
		if zdata["Male"][j]=="Alive":
			q=qm
			p=1-q
		elif zdata["Male"][j]=="Dead":
			q=qmD
			p=1-q

		reps = len(data["Male"][j])
		vx=[1.0,1.0,1.0]
		for k in range(reps):
			hth=GAM["Male"][j]
			emits['RA']={'0/0':(1-hth*(1-e3))/2,'0/1':hth*(1-e3),'1/1':(1-hth*(1-e3))/2}
			vx[0]*=emits['RR'][ data["Male"][j][k] ]
			vx[1]*=emits['RA'][ data["Male"][j][k] ]
			vx[2]*=emits['AA'][ data["Male"][j][k] ]
		prob=( q*q*vx[0] + 2*q*p*vx[1] + p*p*vx[2] )

		if prob>lprob:
			llx+=log(prob)
		else:
			# print "male zero prob ",prob,x,data["Male"][j]
			return BIGBAD

	#print "heynowLL ", llx
	return llx


################ MAIN

vcfpositions={}
inx=open(genom+".samples.per.plant3.txt", "rU")
for line_idx, line in enumerate(inx):
        cols = line.replace('\n', '').split('\t') 
# 344	1653
# 345	1655	1656
# unique_ID	vcf pos ...
	vcfpositions[int(cols[0])]=[]
	for j in range(1,len(cols)):
		vcfpositions[int(cols[0])].append(int(cols[j]))
inx.close()


FamsWithin={"Male":[],"NR":[],"matfam":[]}
FamMembers={}
inx=open(genom+".families3.txt", "rU")
for line_idx, line in enumerate(inx):
        cols = line.replace('\n', '').split('\t') 
# Male	5310	311
# NR	5590	1270
# matfam	3088	766
# matfam	906	-9	1960	1961
	FamsWithin[cols[0]].append(int(cols[1]))
	FamMembers[int(cols[1])]=[]
	for j in range(2,len(cols)):
		FamMembers[int(cols[1])].append( int(cols[j]) )
inx.close()

nametonum={}
iny=open(genom+".uni.to.type3.txt", "rU")
for line_idx, line in enumerate(iny):
	cols = line.replace('\n', '').split('\t') 
# Unique number	name	type		
# 1	1009M	Male
	if line_idx>0:
		nametonum[cols[1]]=int(cols[0])
		
iny.close()

pR={}
iny=open(genom+".gsca.txt", "rU") # M4n3.run2eQs.txt
for line_idx, line in enumerate(iny):
	cols = line.replace('\n', '').split('\t') 
# artifical_scaff1	43	463	0.02	0.02	0.9918153940377729	0.9524427628734999	0.9434688145776654	-147.875590141	0.02	0.02	0.9868044865792656	0.9407959105468124	0.998	-149.127285519	0.02	0.02	0.9730446960555753	0.998	0.9278329162097879	-150.932150645	0.02	0.02	0.9916427349626373	0.951595941172776	0.998	0.9440896799422391	-147.673749257	0.403681767901	0.5251939380271127	0.02818276765283706	2.90707252536	0.08819182514983293	-0.047553055020398194	6.51680277707	0.010685994052063275	-0.04004679378986131
	if float(cols[34])<3.84: 
		pR[cols[0]+"_"+cols[1]]=[]
		for j in range(21,27): # e1 e3	qm qf	qNR	qs
			pR[cols[0]+"_"+cols[1]].append( float(cols[j]) )
	
iny.close()


hthet={}
for line_idx, line in enumerate(inv):
	cols = line.replace('\n', '').split('\t') 
	# 1221	106870	0.710	0.959
	if line_idx>0:
		hthet[int(cols[0])]=float(cols[3])#	
inv.close()

Pdata={}
iny=open("survival.2018.2019.txt", "rU")
for line_idx, line in enumerate(iny):
	cols = line.replace('\n', '').split('\t') 
# 3273M	Dead
	try:
		Pdata[nametonum[cols[0]]]=cols[1] # only for plants that are genotyped and have survival data
	except KeyError:
		pass

iny.close()
print "number of plants that are genotyped and have survival data",len(Pdata)

inx=open(genom+".mc.150.vcf", "rU") # M4n3.mc.150.vcf
for line_idx, line in enumerate(inx):

	if line_idx>=startline and line_idx<(startline+xpern):   
		cols = line.replace('\n', '').split('\t') 
  
		if cols[0] == "#CHROM":
			pass
		else:
			
			try:
				params=pR[cols[0]+"_"+cols[1]]	# e1 e3	qm qf	qNR	qs

				data={"Male":[],"NR":[]}
				data["matfam"]={}
				rdepth={"Male":[],"NR":[]}
				rdepth["matfam"]={}
				GAM={"Male":[],"NR":[]}
				GAM["matfam"]={}
				zdata={"Male":[],"NR":[]}
				zdata["matfam"]={}

				countg = 0
				stx={"Dead":[],"Alive":[]}
				for plt in FamsWithin["Male"]: # 0/0:11:11,0:40:-0.00,-4.24,-22.82
					pltID = FamMembers[plt][0]
					try:
						hoc=Pdata[pltID]
						u8=hthet[pltID]								
						tplt=[]
						mplt=[]
						for pos in vcfpositions[pltID]:
							GT=cols[ pos ].split(":")[0] # 1/1:101,14,0:1,12 but also really weird shit:: 1/1:0,9,0:26,25	0/0:0,5,5:3,1
							pl1=cols[ pos ].split(":")[1]
							ad1=cols[ pos ].split(":")[2]
							if len(pl1.split(","))==3 and len(ad1.split(","))==2:
								m1 = int(ad1.split(",")[0])+int(ad1.split(",")[1])
								gl=[int(pl1.split(",")[0]),int(pl1.split(",")[1]),int(pl1.split(",")[2])]

								if GT =="0/0" and gl[0]==0 and gl[1]>0 and gl[2]>0 and m1>=mindepth:
									tplt.append(GT)
									mplt.append(m1)
									stx[hoc].append(0)
								elif GT =="1/1" and gl[2]==0 and gl[1]>0 and gl[0]>0 and m1>=mindepth:
									tplt.append(GT)
									mplt.append(m1)
									stx[hoc].append(2)
								elif GT =="0/1" and gl[1]==0 and gl[2]>0 and gl[0]>0 and m1>=mindepth:
									tplt.append(GT)
									mplt.append(m1)
									stx[hoc].append(1)

						if len(tplt)>0:
							data["Male"].append(tplt)
							rdepth["Male"].append(mplt)
							GAM["Male"].append( hthet[pltID] )
							zdata["Male"].append(hoc)
							countg+=1

					except KeyError:
						pass

				NY=len(data["Male"])

				null=calc_v4([params[0],params[1],params[2]])
				out2.write( cols[0]+'\t'+cols[1]+'\t'+str(countg)+'\t'+str(null[0])+'\t'+str(null[1])+'\t'+str(null[2])+'\t'+str(null[3]) )

				m0sol=calc_v0([null[0],null[1],null[2],null[2]])

				lrt1=2.0*(m0sol[4]-null[3])
				pvalue = 1.0-chi2.cdf(lrt1, 1)
				out2.write('\t'+str(m0sol[0])+'\t'+str(m0sol[1])+'\t'+str(m0sol[2])+'\t'+str(m0sol[3])+'\t'+str(m0sol[4])+'\t'+str(lrt1)+'\t'+str(pvalue))
				out2.write('\tAlive\t'+str(len(stx['Alive']))+'\t'+str(1.0-0.5*sum(stx['Alive'])/float(len(stx['Alive'])) ))
				out2.write('\tDead\t'+str(len(stx['Dead']))+'\t'+str(1.0-0.5*sum(stx['Dead'])/float(len(stx['Dead'])))+'\n')
				
				if line_idx % 100 == 0:
					print line_idx,lrt1,m0sol
					# print line_idx,lrt2,m5sol

			except KeyError:
				pass
	elif line_idx>=(startline+xpern):  
		break
